# Supplementary material for: Association between dietary consumption of fatty acids and age-related macular degeneration in the National Health and Nutrition Examination Survey
Source: Sci Rep. 2024 May 14;14:11016. doi: 10.1038/s41598-024-61833-6 (PMC11094158; doi:10.1038/s41598-024-61833-6)
Supplement: Supplementary file 1 — Supplementary Information. [file 41598_2024_61833_MOESM1_ESM.csv]

Year	seqn	amdR	amdL	anyAMD	amd	sdmvpsu	sdmvstra	age	sex	eth	mar	edu	wtdr2d	energy	Tfat	Tsfat	Tmfat	Tpfat	sfa4	sfa6	sfa8	sfa10	sfa12	sfa14	sfa16	sfa18	mfa16.1	mfa18.1	mfa20.1	mfa22.1	pfa18.2	pfa18.3	pfa18.4	pfa20.4	pfa20.5	pfa22.5	pfa22.6	smoke	alcohol.user	DM	Hypertension	CVD	Weight	BMI	Hyperlipidemia	BMIsubs	coefficient	nhs_wt
2005-2006	31132	0	0	0	0	2	52	70	Male	Non-Hispanic white	Married/with a partner	High school and over	45660.63867	1807	28475.37355	10500.5534	8632.816823	6767.293857	193.4144992	123.6856669	150.802435	231.3226342	674.5987825	947.9800775	5544.548976	2280.298838	424.7371334	8030.437189	80.24349751	0.276701716	6023.519646	663.2540122	0.276701716	42.33536248	1.660210293	0.830105147	1.936912009	Never	Current/former	Yes	yes	no	69.5	24.74	yes	<25	1.807	22830.31934
2005-2006	31134	0	0	0	0	2	48	73	Male	Non-Hispanic white	Married/with a partner	High school and over	38210.90589	2044.5	35925.65419	12566.15309	12687.94326	7225.238445	305.4536562	181.7070188	105.4047444	240.1565175	261.4331132	1080.45977	6355.099046	3748.593788	456.8354121	12032.52629	33.01540719	3.179261433	6445.096601	653.4605038	0	85.35094155	3.423820005	0	7.825874297	Never	Current/former	No	yes	no	101.9	30.63	yes	>=30	2.0445	19105.45295
2005-2006	31150	0	0	0	0	2	44	79	Male	Non-Hispanic white	Unmarried and other	High school and over	33723.68902	2164.5	18320.62832	5098.868099	5234.234234	5961.884962	110.8801109	76.92307692	57.05705706	90.09009009	97.71309771	350.6583507	2962.115962	1242.781243	211.5962116	4855.162855	48.27904828	9.009009009	5036.267036	617.2326172	0	43.65904366	1.155001155	1.848001848	9.009009009	Current/former	Current/former	No	no	no	85	28.93	no	<30	2.1645	16861.84451
2005-2006	31151	0	0	0	0	2	53	59	Female	Non-Hispanic black	Married/with a partner	High school and over	17750.40566	1311.5	33572.24552	11788.41022	12880.67099	5565.383149	298.5131529	243.2329394	228.3644682	277.1635532	389.2489516	1191.765154	6075.867327	2967.594358	281.7384674	12431.56691	155.9283263	0.762485703	5168.890583	356.4620663	0	21.73084255	0	1.143728555	1.524971407	Current/former	Current/former	Yes	yes	yes	82.9	29.51	yes	<30	1.3115	8875.202829
2005-2006	31153	0	0	0	0	2	54	44	Female	Other	Unmarried and other	High school and over	109302.5096	3133.5	38854.31626	9327.11026	16593.74501	10060.47551	110.1005266	47.23153024	132.7588958	160.8425084	868.517632	612.8929312	4534.865167	2023.456199	147.758098	16126.37626	224.1902026	0	9437.689485	475.027924	0	18.50965374	0	1.436093825	3.03175363	Current/former	Current/former	No	yes	no	109.3	39.1	yes	>=30	3.1335	54651.25482
2005-2006	31154	0	1	1	1	1	45	62	Male	Non-Hispanic black	Married/with a partner	High school and over	5254.29469	1370.5	42207.22364	12769.79205	17123.31266	9165.26815	194.0897483	75.88471361	87.92411529	167.4571324	342.5757023	934.3305363	6725.282744	3506.384531	601.2404232	16117.47537	178.0372127	45.23896388	8400.948559	652.3166727	0.729660708	42.6851514	8.391098139	6.56694637	24.44363371	Current/former	Current/former	No	yes	no	88.2	26.98	no	<30	1.3705	2627.147345
2005-2006	31158	0	0	0	0	2	50	71	Male	Non-Hispanic white	Married/with a partner	High school and over	90533.80253	3663.5	42744.6431	19913.47072	13871.16146	5322.642282	904.0535008	517.5378736	314.8628361	681.9980893	700.9690187	2404.531186	9510.577317	4487.921387	687.1843865	12893.40794	113.5526136	10.37259451	4590.964924	537.6006551	4.367408216	50.63463901	41.35389655	16.92370684	48.99686093	Current/former	Current/former	Yes	yes	no	69.2	21.65	no	<25	3.6635	45266.90127
2005-2006	31162	0	0	0	0	2	47	71	Female	Non-Hispanic white	Married/with a partner	High school and over	57361.39948	1651	49751.66566	16586.61417	18883.70684	10461.53846	436.0993337	218.0496669	137.1895821	273.4706239	265.8994549	1374.621442	9017.262265	4438.219261	790.1271956	17745.60872	155.3603876	1.514233798	9337.674137	686.8564506	8.176862508	99.63658389	1.514233798	0.605693519	14.83949122	Never	Current/former	Yes	yes	yes	66.5	29.6	yes	<30	1.651	28680.69974
2005-2006	31164	0	0	0	0	1	53	54	Male	Non-Hispanic white	Married/with a partner	High school and over	160780.5293	3017	53785.2171	17190.58668	21568.6112	11373.88134	320.1856148	176.9970169	215.9429897	281.239642	793.5034803	1126.781571	8397.083195	4966.025853	416.3075903	20744.61385	259.0321511	3.148823334	10569.60557	622.472655	0.82863772	70.59993371	16.40702685	1.988730527	13.92111369	Never	Current/former	No	yes	no	76.7	25.45	yes	<30	3.017	80390.26467
2005-2006	31179	0	0	0	0	1	54	71	Male	Non-Hispanic white	Unmarried and other	High school and over	29893.8903	2840.5	37114.94455	13836.1204	14449.21669	6198.204541	354.5150502	213.166696	107.0234114	260.6935399	367.7169512	1166.343954	7343.249428	3440.239394	388.1358916	13779.44024	112.4801971	0.176025348	5798.274952	342.3693012	33.26879071	12.14574899	1.232177434	0	0.880126738	Current/former	Current/former	No	yes	no	84.5	26.08	yes	<30	2.8405	14946.94515
2005-2006	31186	0	0	0	0	1	54	46	Female	Mexican American	Unmarried and other	Less than high school	9310.544259	2811.5	42409.74569	14133.73644	15626.71172	9364.929753	353.7257692	173.5728259	114.8852925	240.2632047	269.4291304	1163.613729	7752.267473	3640.227636	635.2480882	14689.66744	148.3194025	0	8325.804731	941.3124667	0	61.53298951	1.422728081	2.489774142	6.935799395	Current/former	Current/former	Yes	no	no	75.4	33.6	no	>=30	2.8115	4655.272129
2005-2006	31192	0	0	0	0	1	44	60	Female	Non-Hispanic white	Unmarried and other	High school and over	41541.41718	690	36528.98551	11125.36232	14789.13043	6160.144928	11.5942029	0	10.86956522	55.79710145	108.6956522	529.7101449	6900.724638	3090.57971	1133.333333	13236.95652	189.8550725	51.44927536	5334.782609	488.4057971	0	197.1014493	10.86956522	14.49275362	57.24637681	Current/former	Current/former	Yes	yes	no	91.7	35.6	yes	>=30	0.69	20770.70859
2005-2006	31194	0	0	0	0	2	53	47	Female	Mexican American	Unmarried and other	Less than high school	10309.43316	2326.5	25650.1182	8407.264131	9205.029014	6082.097571	193.4235977	78.0141844	52.65420159	118.4182248	126.5849989	655.0612508	4783.795401	2205.243929	336.1272297	8711.154094	49.64539007	22.35117129	5500.967118	532.5596389	0	25.57489792	0.644745326	0	3.008811519	Never	Current/former	Yes	yes	no	85.6	36.9	yes	>=30	2.3265	5154.716582
2005-2006	31195	0	0	0	0	2	48	73	Male	Non-Hispanic white	Married/with a partner	High school and over	54833.59772	2560.5	46004.68658	17537.78559	15750.04882	8770.357352	605.9363406	369.2638157	224.3702402	469.8301113	543.4485452	1806.09256	8809.21695	4370.826011	629.1739895	14844.75688	185.5106425	2.148017965	7100.956844	1084.749072	10.74008983	108.1819957	104.0812341	36.51630541	229.8379223	Current/former	Current/former	Yes	yes	no	62.7	22.75	yes	<25	2.5605	27416.79886
2005-2006	31205	0	0	0	0	1	57	43	Female	Mexican American	Married/with a partner	High school and over	11050.77803	2260	44575.22124	14902.43363	15773.23009	9421.017699	326.1061947	136.0619469	100.6637168	205.0884956	213.0530973	1151.106195	8165.044248	4108.185841	708.6283186	14686.72566	143.5840708	3.097345133	8573.672566	740.7079646	0	59.95575221	4.867256637	4.867256637	10.61946903	Never	Current/former	Yes	no	no	87.7	31.52	yes	>=30	2.26	5525.389013
2005-2006	31208	0	0	0	0	1	55	47	Female	Non-Hispanic white	Married/with a partner	High school and over	164167.2215	1116.5	43663.23332	15673.98119	18326.46664	8025.526198	435.7366771	196.1486789	122.7048813	262.875056	324.2274966	1294.670846	8018.360949	4552.619794	651.1419615	16847.29064	106.5830721	0.447828034	6982.534707	709.3596059	72.99596955	72.99596955	36.72189879	16.56963726	85.5351545	Never	Current/former	No	yes	no	56.5	18.34	yes	<25	1.1165	82083.61077
2005-2006	31213	0	0	0	0	1	52	53	Female	Non-Hispanic black	Unmarried and other	High school and over	15651.47128	1495	36177.25753	12035.11706	12300.6689	8820.06689	295.6521739	145.4849498	137.1237458	227.090301	553.5117057	1094.648829	6123.076923	3137.458194	405.3511706	11753.17726	42.47491639	5.351170569	8085.618729	689.632107	0	22.74247492	0	2.006688963	2.675585284	Never	Never	No	yes	yes	77.5	26.38	yes	<30	1.495	7825.735641
2005-2006	31214	0	0	0	0	1	48	46	Female	Non-Hispanic white	Married/with a partner	High school and over	67049.18474	1596	40488.7218	15298.24561	17156.01504	5834.273183	256.5789474	198.9348371	75.81453634	225.2506266	243.1077694	1268.170426	8071.428571	4318.295739	840.8521303	15936.71679	78.32080201	0.939849624	4743.107769	723.9974937	76.75438596	69.86215539	5.012531328	0	13.47117794	Current/former	Current/former	No	no	no	87.8	35.44	yes	>=30	1.596	33524.59237
2005-2006	31220	0	0	0	0	1	50	50	Male	Non-Hispanic white	Married/with a partner	High school and over	120654.1081	2033.5	32232.60388	8172.362921	11355.29875	9280.059012	156.8723875	76.96090484	46.2257192	116.5478239	109.1713794	462.9948365	4835.013523	2113.597246	281.288419	10844.11114	85.32087534	5.409392673	8233.833292	841.1605606	1.229407426	74.01032702	22.12933366	8.114089009	30.73518564	Never	Current/former	No	no	no	82	25.36	no	<30	2.0335	60327.05404
2005-2006	31221	0	0	0	0	2	49	54	Female	Non-Hispanic white	Married/with a partner	High school and over	74857.51981	1217	29552.17749	9444.535744	9045.193098	7509.860312	116.2695152	89.56450288	227.6088743	214.4617913	1122.43221	808.1347576	4822.103533	1865.653246	494.2481512	8356.614626	113.8044371	9.860312243	6165.16023	747.3294988	4.108463435	168.0361545	30.40262942	18.8989318	119.1454396	Never	Current/former	No	no	no	81.5	36.03	yes	>=30	1.217	37428.75991
2005-2006	31223	0	0	0	0	2	58	61	Male	Mexican American	Married/with a partner	High school and over	2232.596853	2045.5	43634.80812	11347.34784	15552.67661	12974.57834	88.97580054	61.35419213	29.08824248	56.46541188	87.75360548	561.9652897	6934.979223	3174.285016	661.9408458	14638.4747	102.9088242	1.222195062	11485.45588	1304.815449	0	112.6863847	5.377658274	7.333170374	25.66609631	Never	Current/former	Yes	yes	no	85.2	30.22	yes	>=30	2.0455	1116.298426
2005-2006	31227	0	0	0	0	2	48	64	Male	Non-Hispanic white	Married/with a partner	High school and over	54774.9351	2156	41215.21336	13289.19295	16870.12987	7468.460111	247.4489796	130.7977737	119.8979592	208.0241187	386.3636364	945.5009276	7165.352505	3889.146568	572.5881262	16084.18367	133.812616	40.35250464	6820.500928	569.8051948	0	51.48423006	0	0	1.159554731	Never	Current/former	No	yes	no	77	23.32	yes	<25	2.156	27387.46755
2005-2006	31232	0	0	0	0	1	47	56	Female	Non-Hispanic black	Unmarried and other	High school and over	57780.52955	3222	37422.40844	9580.074488	15714.92862	9274.053383	157.0453135	74.64307883	58.81440099	126.3190565	154.2520174	602.1104904	5569.987585	2616.076971	236.1887027	15309.12477	106.6108007	0.620732464	8424.425822	741.6201117	9.776536313	20.94972067	0.310366232	1.396648045	4.189944134	Never	Never	No	yes	no	80.2	29.1	yes	<30	3.222	28890.26478
2005-2006	31241	0	0	0	0	1	51	40	Male	Other	Married/with a partner	High school and over	17877.61701	1521	34207.75805	10937.21236	13751.80802	5620.315582	33.20184089	12.82051282	11.17685733	53.58316897	55.88428665	602.2353715	6737.672584	3227.810651	819.8553583	12835.30572	67.38987508	1.314924392	4904.33925	571.3346483	0	112.7547666	2.301117686	1.314924392	23.33990796	Current/former	Current/former	No	no	no	84.7	32.31	yes	>=30	1.521	8938.808506
2005-2006	31242	0	0	0	0	2	52	58	Male	Non-Hispanic white	Married/with a partner	High school and over	44647.40779	2383.5	31898.46864	11115.16677	11613.1739	6296.622614	132.1585903	65.44996853	44.8919656	92.72078876	132.5781414	710.5097546	6290.539123	3406.125446	644.2206839	10565.55486	55.80029369	3.356408643	5678.623872	521.9215439	0	41.74533249	2.097755402	4.195510803	9.230123768	Never	Current/former	No	no	no	90.7	28.31	yes	<30	2.3835	22323.70389
2005-2006	31257	0	0	0	0	2	50	70	Male	Non-Hispanic white	Married/with a partner	High school and over	14832.62206	2495.5	49491.08395	24114.60629	15105.99078	5597.475456	654.1775195	363.2538569	455.6201162	676.8182729	2399.318774	2914.045282	10987.37728	5149.268684	1039.871769	13657.38329	120.6171108	86.95652174	4567.220998	571.6289321	0.801442597	94.16950511	6.411540773	6.211180124	22.64075336	Never	Current/former	Yes	no	no	75.3	23.55	yes	<25	2.4955	7416.311032
2005-2006	31262	0	0	0	0	2	55	52	Male	Mexican American	Married/with a partner	Less than high school	11825.30612	1484	34612.53369	11159.36658	15341.30728	5620.956873	225.4043127	118.93531	84.56873315	151.2803235	159.703504	921.1590296	6070.41779	3036.725067	570.4177898	14451.81941	52.89757412	21.22641509	5108.490566	435.309973	0.336927224	38.74663073	2.021563342	4.380053908	9.09703504	Current/former	Current/former	Yes	no	no	82.1	27.78	yes	<30	1.484	5912.65306
2005-2006	31263	0	0	0	0	2	49	78	Female	Non-Hispanic black	Married/with a partner	Less than high school	16060.95319	721	29576.97642	10320.38835	10739.25104	5713.592233	260.7489598	162.2746186	98.47434119	213.592233	248.2662968	874.479889	5527.739251	2667.822469	558.9459085	9958.391123	54.7850208	0	5097.087379	441.7475728	0	89.4590846	4.854368932	12.48266297	22.88488211	Current/former	Current/former	Yes	yes	no	76.2	31.64	yes	>=30	0.721	8030.476594
2005-2006	31268	0	0	0	0	2	49	40	Female	Non-Hispanic white	Married/with a partner	High school and over	71789.43387	1246	24498.39486	7610.35313	8674.558587	5521.268058	188.6035313	126.0032103	74.23756019	147.2712681	166.1316212	558.5874799	4217.495987	1800.160514	229.9357945	8241.573034	83.06581059	22.87319422	4938.603531	488.7640449	0	57.38362761	1.605136437	0	15.24879615	Current/former	Current/former	No	no	no	76.3	30.56	no	>=30	1.246	35894.71693
2005-2006	31273	0	0	0	0	1	48	62	Male	Non-Hispanic white	Married/with a partner	High school and over	39100.9067	2280.5	44538.4784	14545.27516	16081.78031	9781.407586	191.6246437	108.3095812	99.32032449	168.1648761	629.9057224	1026.96777	7642.622232	4151.721114	655.3387415	15025.43302	124.5340934	0.877000658	9060.951546	596.3604473	0	88.1385661	1.315500987	0.219250164	12.05875904	Never	Current/former	No	yes	no	102.2	29.16	yes	<30	2.2805	19550.45335
2005-2006	31277	0	0	0	0	2	47	61	Female	Non-Hispanic white	Married/with a partner	High school and over	63618.81531	2267	30218.35024	13234.67137	9955.006617	3988.751654	341.6409352	167.4018527	131.4512572	260.0352889	518.7472431	1510.586678	6732.245258	3228.716365	761.1380679	8924.569916	91.53065726	34.1861491	3194.089105	421.2615792	32.42170269	102.7790031	75.65063961	25.58447287	96.38288487	Never	Current/former	No	yes	no	85.6	28.8	yes	<30	2.267	31809.40765
2005-2006	31278	0	0	0	0	2	54	65	Male	Mexican American	Married/with a partner	Less than high school	9349.689068	768	29049.47917	9114.583333	10032.55208	5535.15625	164.7135417	147.1354167	137.3697917	163.4114583	173.828125	721.3541667	5319.010417	2169.921875	348.3072917	9555.338542	82.68229167	0.651041667	5061.848958	387.3697917	0	40.36458333	1.302083333	0	10.41666667	Current/former	Never	No	yes	no	69.7	26.01	yes	<30	0.768	4674.844534
2005-2006	31279	1	0	1	1	1	55	76	Female	Non-Hispanic white	Married/with a partner	High school and over	68099.49479	2788	57754.66284	23691.53515	21029.23242	9008.967001	688.3070301	389.3472023	389.5265423	775.6456241	1821.018651	2762.553802	10843.61549	5301.470588	765.4232425	19904.41176	121.4131994	1.076040172	8230.451937	677.7259684	0.179340029	70.30129125	1.793400287	0.179340029	12.19512195	Never	Never	No	no	no	53.6	22.69	no	<25	2.788	34049.74739
2005-2006	31280	0	0	0	0	1	44	60	Female	Non-Hispanic white	Unmarried and other	High school and over	34840.40884	1361	14559.14769	4121.96914	4358.927259	4178.912564	121.9691403	37.83982366	24.2468773	56.94342395	63.18883174	355.9882439	2523.144747	774.0631888	198.7509184	4072.005878	34.90080823	0.367376929	3675.606172	413.2990448	0	37.1050698	5.143277002	4.408523145	11.38868479	Current/former	Current/former	No	no	no	77.9	31.32	yes	>=30	1.361	17420.20442
2005-2006	31285	0	0	0	0	2	49	57	Female	Non-Hispanic white	Unmarried and other	High school and over	117148.8376	1931	61279.12998	17407.81978	25178.14604	12953.13309	117.0378042	70.6887623	70.17089591	125.5825997	255.5670637	1155.359917	10040.13465	4935.784568	1070.947695	23480.32108	189.0212325	1.035732781	11349.55981	1166.752978	0	120.1450026	1.812532367	0	14.24132574	Never	Current/former	No	yes	no	81.2	33.24	yes	>=30	1.931	58574.4188
2005-2006	31297	2	0	2	1	1	46	85	Female	Non-Hispanic white	Unmarried and other	High school and over	48556.27359	1294	35104.32767	12934.31221	11386.39876	7793.66306	379.057187	237.2488408	157.6506955	304.4822257	353.5548686	1380.989181	6571.483771	3256.18238	491.4992272	10663.83308	41.3446677	0	6867.078825	874.0340031	1.159196291	31.29829985	3.477588872	0	2.704791345	Current/former	Current/former	No	yes	yes	64.9	26.87	yes	<30	1.294	24278.13679
2005-2006	31301	0	0	0	0	1	57	66	Male	Mexican American	Unmarried and other	High school and over	20307.88842	1808	41086.83628	14191.64823	12462.66593	11072.45575	449.6681416	280.6969027	191.6482301	337.6659292	402.3783186	1299.225664	7632.190265	3188.329646	366.4269912	11874.17035	97.06858407	24.05973451	9532.079646	1145.188053	6.913716814	41.20575221	25.71902655	4.977876106	121.6814159	Never	Current/former	No	yes	yes	90.1	33.05	yes	>=30	1.808	10153.94421
2005-2006	31304	0	0	0	0	2	57	53	Male	Mexican American	Unmarried and other	Less than high school	22892.8806	1882	23618.49097	8149.840595	8020.191286	5531.349628	260.0956429	139.2136026	74.38894793	178.2678002	210.1487779	712.2741764	4604.410202	1763.018066	515.4091392	7316.684378	83.4218916	0.265674814	4930.924548	432.2529224	0	64.82465462	5.579171095	11.424017	23.64505845	Current/former	Current/former	Yes	yes	no	96.6	31.15	yes	>=30	1.882	11446.4403
2005-2006	31308	0	0	0	0	1	51	59	Male	Non-Hispanic black	Unmarried and other	High school and over	17970.38153	3025	31752.06612	11091.40496	12253.8843	5784.628099	110.0826446	98.51239669	34.87603306	98.34710744	125.785124	709.7520661	6740	2837.520661	883.3057851	11040	150.9090909	0.661157025	4982.975207	445.6198347	52.72727273	109.2561983	8.26446281	18.01652893	36.19834711	Current/former	Current/former	No	yes	no	90.2	27.81	yes	<30	3.025	8985.190765
2005-2006	31309	0	0	0	0	1	48	60	Male	Mexican American	Married/with a partner	Less than high school	6465.639713	1182	42347.71574	12050.76142	17270.72758	9173.434856	45.68527919	11.84433164	14.80541455	53.72250423	99.83079526	662.8595601	6897.208122	3962.351946	724.1962775	16240.27073	132.8257191	3.384094755	7970.812183	1117.174281	0	49.91539763	8.883248731	2.115059222	13.53637902	Current/former	Current/former	No	yes	no	89.3	31.98	yes	>=30	1.182	3232.819857
2005-2006	31311	0	0	0	0	2	44	71	Male	Non-Hispanic white	Married/with a partner	High school and over	48734.46885	1709.5	40541.09389	13485.81457	13055.27932	10194.7938	184.556888	109.096227	136.2971629	215.5601053	788.8271424	1023.398655	7325.241299	3459.198596	616.8470313	12266.1597	50.59959052	1.169932729	9085.697572	976.0163791	0	91.83971922	4.972214098	0.877449547	15.20912548	Current/former	Current/former	Yes	no	no	73.7	23.77	yes	<25	1.7095	24367.23443
2005-2006	31323	0	0	0	0	1	54	83	Male	Non-Hispanic white	Unmarried and other	Less than high school	43908.80639	1121.5	34489.52296	10609.89746	15237.62818	6435.13152	157.3785109	101.203745	70.44137316	139.0994204	168.0784663	640.6598306	5450.28979	3619.25992	331.6986179	14635.30985	48.59563085	0.445831476	5652.69728	647.3473027	0	61.07891217	4.904146233	10.69995542	20.95407936	Current/former	Current/former	No	yes	no	71.4	25.6	no	<30	1.1215	21954.4032
2005-2006	31324	0	0	0	0	1	47	47	Female	Non-Hispanic black	Married/with a partner	High school and over	31308.5233	2196	39091.53005	13691.7122	16200.81967	7127.73224	154.143898	152.7777778	40.30054645	139.571949	175.5464481	953.7795993	7675.091075	3882.285974	1081.284153	14618.62477	126.8214936	0	6012.522769	766.6211293	82.65027322	91.30236794	6.375227687	11.61202186	28.91621129	Never	Never	No	yes	no	83.2	29.94	yes	<30	2.196	15654.26165
2005-2006	31332	0	0	0	0	1	51	68	Male	Non-Hispanic black	Married/with a partner	High school and over	17137.42589	2343.5	46321.74099	15735.01173	18169.61809	8283.976958	149.56262	42.88457435	26.02944314	112.0119479	117.5592063	1091.529763	9505.653936	4217.409857	1138.894815	16552.80563	125.0266695	11.94794111	7351.824195	758.0541924	2.133560913	71.90100277	9.814380201	3.627053552	40.75101344	Current/former	Current/former	No	no	no	68.5	20.93	yes	<25	2.3435	8568.712946
2005-2006	31334	0	0	0	0	1	56	55	Female	Non-Hispanic black	Unmarried and other	High school and over	32984.98074	1178.5	30750.9546	12460.33093	9540.517607	5908.78235	492.9995757	279.1684345	168.0101824	359.3551124	403.0547306	1526.516759	6056.003394	2893.932966	376.3258379	8986.42342	46.24522698	1.69707255	5100.12728	778.9563004	0.424268137	10.60670344	2.545608825	0	1.69707255	Never	Current/former	No	yes	no	108.3	43	yes	>=30	1.1785	16492.49037
2005-2006	31337	0	0	0	0	2	44	54	Male	Non-Hispanic white	Married/with a partner	High school and over	52631.01897	2994	42314.62926	19988.30995	13715.26386	5364.395458	874.9164997	410.8216433	247.995992	563.1262525	564.4622578	2395.290581	9915.163661	4549.098196	686.8737475	12756.17902	73.14629259	3.674014696	4816.299265	491.6499666	0	21.54308617	0.668002672	0	0	Current/former	Current/former	Yes	yes	no	110.4	36.3	yes	>=30	2.994	26315.50949
2005-2006	31339	0	0	0	0	2	54	85	Female	Other	Unmarried and other	High school and over	41599.97476	1251	38177.45803	9328.53717	11301.35891	15197.04237	115.1079137	63.54916067	35.57154277	81.93445244	108.7130296	390.0879297	6294.964029	1910.871303	211.8305356	10955.23581	85.13189448	0.399680256	13735.01199	1407.673861	0	28.37729816	1.998401279	2.797761791	8.792965627	Never	Never	Yes	no	no	58.7	24.69	yes	<25	1.251	20799.98738
2005-2006	31343	0	0	0	0	2	52	61	Female	Non-Hispanic white	Unmarried and other	High school and over	44831.61845	1571	29974.53851	10045.19414	10732.97263	6086.569064	262.2533418	95.79885423	20.3691916	103.7555697	156.5881604	743.4754933	5590.070019	2643.857416	432.2087842	9969.446213	116.8045831	21.96053469	5611.075748	403.8828771	0	39.46530872	2.864417568	0.318268619	3.182686187	Never	Current/former	Yes	yes	yes	91.8	35.11	yes	>=30	1.571	22415.80923
2005-2006	31344	0	0	0	0	2	52	55	Female	Non-Hispanic white	Married/with a partner	High school and over	49778.78332	1435.5	43716.4751	13478.57889	14227.09857	12283.87321	302.3336816	150.1219087	178.6833856	263.322884	832.8108673	1167.885754	7226.05364	2954.71961	900.0348311	12905.25949	121.9087426	3.831417625	10497.03936	1219.087426	0.348310693	111.8077325	7.314524556	20.5503309	28.21316614	Never	Current/former	No	yes	no	89.1	32.18	yes	>=30	1.4355	24889.39166
2005-2006	31345	0	0	0	0	1	46	67	Female	Non-Hispanic white	Married/with a partner	High school and over	132666.6737	950.5	34055.76013	11517.09627	12914.78169	6854.813256	169.9105734	105.7338243	63.12467123	157.8116781	189.9000526	741.188848	6735.928459	2954.234613	587.5854813	12115.72856	178.8532351	4.208311415	6223.566544	613.8874277	0	17.35928459	0	0	1.052077854	Current/former	Current/former	No	yes	no	70.6	26.15	yes	<30	0.9505	66333.33684
2005-2006	31348	0	0	0	0	1	49	62	Male	Non-Hispanic black	Married/with a partner	High school and over	6899.343524	1111.5	23607.73729	5697.25596	7376.968061	8215.024741	40.48582996	20.24291498	15.74448943	30.58929375	52.18173639	180.3868646	3608.187135	1579.847054	452.0917679	6794.871795	86.36977058	1.79937022	7122.357175	738.1916329	0.89968511	108.4120558	25.64102564	23.39181287	103.0139451	Current/former	Current/former	Yes	yes	no	92.5	31.16	yes	>=30	1.1115	3449.671762
2005-2006	31358	0	0	0	0	2	51	62	Female	Non-Hispanic black	Married/with a partner	High school and over	13505.04779	1742	42853.04248	13388.0597	16719.86223	8835.820896	138.6337543	78.07118255	50.51664753	122.5602755	130.3099885	800.8036739	7872.273249	3685.419059	892.652124	15479.04707	192.0206659	20.66590126	7854.477612	702.6406429	8.323765786	105.6257176	29.85074627	7.462686567	37.31343284	Never	Never	Yes	yes	no	82.8	30.71	yes	>=30	1.742	6752.523893
2005-2006	31367	1	0	1	1	2	53	85	Female	Non-Hispanic white	Unmarried and other	High school and over	46583.48679	818.5	35357.36103	7223.579719	11386.68296	14268.78436	6.108735492	4.276114844	4.276114844	13.43921808	17.71533293	106.9028711	4508.857666	2329.260843	231.5210751	10984.11729	103.2376298	0.610873549	12172.26634	1605.375687	8.552229688	29.93280391	47.64813684	8.552229688	48.86988393	Never	Current/former	No	yes	yes	48.8	18.99	yes	<25	0.8185	23291.74339
2005-2006	31372	0	0	0	0	1	50	48	Female	Non-Hispanic black	Married/with a partner	High school and over	51123.44582	2114	42296.59413	13675.96973	16316.46168	8688.505203	277.9091769	149.243141	100.2838221	199.6215705	218.5430464	1052.980132	7358.325449	3886.944182	799.9053926	15181.40965	110.4541154	7.56859035	7763.954588	812.6773888	0	57.23746452	0.709555345	1.655629139	4.020813623	Current/former	Current/former	No	no	no	66.4	25.43	yes	<30	2.114	25561.72291
2005-2006	31379	0	0	0	0	1	50	79	Female	Non-Hispanic black	Unmarried and other	High school and over	19110.75256	1630.5	39494.02024	10592.76296	15009.50629	10373.81171	87.70315854	66.23735051	54.27782889	76.05029132	125.4216498	478.0742104	6865.685373	2547.378105	1230.297455	13396.81079	246.2434836	12.57283042	9001.839926	782.5820301	9.506286415	187.6724931	38.02514566	53.66452009	112.8488194	Never	Current/former	No	yes	yes	94.1	34.03	no	>=30	1.6305	9555.376279
2005-2006	31380	0	0	0	0	1	49	69	Male	Non-Hispanic black	Married/with a partner	High school and over	6899.343524	1458.5	38323.62016	10668.83785	11173.12307	11420.63764	193.3493315	92.90366815	75.76276997	124.1001028	216.3181351	750.4285225	6362.358588	2542.338019	409.3246486	10228.31676	102.8453891	3.085361673	9704.148097	1253.685293	1.028453891	75.76276997	14.74117244	4.113815564	76.4484059	Current/former	Current/former	No	yes	no	62.6	20.51	no	<25	1.4585	3449.671762
2005-2006	31382	0	0	0	0	2	57	61	Male	Non-Hispanic black	Married/with a partner	High school and over	12535.68301	2266	40302.29479	12707.6346	13588.0406	9946.381289	125.772286	70.16769638	91.57105031	154.8984996	660.1941748	888.1288614	7656.663725	2785.745808	693.9541041	12626.87555	141.4386584	0.6619594	9058.693733	734.9955869	0	93.55692851	4.854368932	5.075022065	18.75551633	Never	Current/former	No	yes	no	86	25.54	yes	<30	2.266	6267.841503
2005-2006	31386	0	0	0	0	2	50	45	Female	Non-Hispanic white	Married/with a partner	High school and over	26476.11862	1127.5	20266.07539	6501.995565	7982.7051	3654.545455	95.78713969	28.38137472	16.85144124	53.21507761	50.55432373	431.0421286	3767.627494	1948.558758	406.6518847	7368.070953	59.86696231	2.66075388	2956.097561	641.2416851	0	33.70288248	0	0	0	Current/former	Current/former	No	yes	no	66.2	25.01	yes	<30	1.1275	13238.05931
2005-2006	31387	0	0	0	0	1	50	40	Female	Non-Hispanic black	Married/with a partner	High school and over	56808.6068	886	29018.05869	10897.85553	10307.56208	4691.309255	220.0902935	165.9142212	150.1128668	173.8148984	230.8126411	970.0902935	5780.474041	2828.442438	387.6975169	9686.794582	120.2031603	5.079006772	4238.713318	400.1128668	0	29.34537246	0	0	1.693002257	Current/former	Current/former	No	no	no	51.3	19.94	no	<25	0.886	28404.3034
2005-2006	31388	0	0	0	0	1	45	60	Female	Non-Hispanic white	Unmarried and other	High school and over	46859.94744	1456	41535.02747	12933.37912	16964.28571	8058.035714	332.0741758	113.6675824	88.25549451	177.8846154	225.6181319	1132.554945	7316.277473	3251.03022	573.8324176	16157.62363	107.4862637	9.615384615	7349.587912	624.6565934	0	42.92582418	0.686813187	0	6.181318681	Never	Current/former	Yes	yes	no	136.2	49.01	yes	>=30	1.456	23429.97372
2005-2006	31396	0	0	0	0	1	44	55	Female	Mexican American	Unmarried and other	High school and over	7837.173926	1794	26435.34002	8629.877369	9379.041249	6180.044593	207.0791527	110.0891862	80.54626533	144.9275362	151.3377926	777.5919732	4763.93534	2166.38796	474.0802676	8587.792642	81.38238573	39.01895206	4929.765886	518.9520624	37.90412486	90.02229654	222.9654404	52.11817168	287.0680045	Never	Current/former	No	no	no	85.6	31.44	yes	>=30	1.794	3918.586963
2005-2006	31399	0	0	0	0	2	46	59	Male	Non-Hispanic white	Unmarried and other	High school and over	73836.97656	1969.5	36486.41787	11556.23255	14359.98985	7318.608784	179.741051	96.47118558	51.28205128	123.889312	149.7842092	779.1317593	6419.903529	3394.262503	602.4371668	13386.90023	96.21731404	0.507743082	5705.762884	1520.690531	0	50.7743082	1.523229246	2.53871541	5.07743082	Current/former	Current/former	No	no	no	76.7	25.28	yes	<30	1.9695	36918.48828
2005-2006	31410	0	0	0	0	1	50	42	Male	Non-Hispanic white	Married/with a partner	High school and over	180440.2914	2570	36503.89105	13066.53696	11207.7821	8806.225681	475.2918288	202.7237354	135.2140078	305.2529183	317.3151751	1343.968872	6983.463035	2964.202335	507.1984436	10496.3035	78.98832685	8.754863813	7755.447471	849.4163424	14.98054475	40.07782101	8.754863813	5.447470817	35.21400778	Never	Current/former	No	no	no	82.4	24.88	no	<25	2.57	90220.14569
2005-2006	31425	0	0	0	0	2	46	63	Female	Non-Hispanic white	Married/with a partner	High school and over	57015.0945	1349.5	40151.90811	10784.73509	16490.55206	9883.290107	177.4731382	102.6306039	61.13375324	144.4979622	164.87588	718.4142275	6232.67877	2742.126714	431.2708411	15701.00037	232.6787699	1.852537977	9146.721008	642.0896628	0	67.43238236	1.482030382	0	9.633197481	Never	Current/former	No	no	no	77.5	28.96	yes	<30	1.3495	28507.54725
2005-2006	31429	0	0	0	0	2	51	40	Male	Non-Hispanic black	Married/with a partner	High school and over	13324.05901	2377	46718.5528	12139.46151	18267.14346	13607.69878	75.09465713	35.128313	21.87631468	67.94278502	81.82583088	521.4556163	7445.940261	3577.829196	973.9167017	17035.54901	161.7585191	37.02145562	12112.95751	1269.457299	22.50736222	103.2814472	8.834665545	15.35549011	24.8212032	Never	Current/former	No	no	no	82.8	27.01	no	<30	2.377	6662.029503
2005-2006	31432	0	0	0	0	1	46	45	Female	Non-Hispanic white	Married/with a partner	High school and over	87072.97589	1092.5	41249.42792	8696.567506	11427.00229	17700.6865	53.08924485	34.7826087	23.798627	49.42791762	84.21052632	360.1830664	5478.26087	2289.244851	377.1167048	10838.9016	73.68421053	33.86727689	15113.04348	1947.826087	8.23798627	134.0961098	96.10983982	24.71395881	202.7459954	Never	Current/former	No	yes	no	72.1	26.84	yes	<30	1.0925	43536.48795
2005-2006	31437	0	0	0	0	2	50	59	Female	Other	Married/with a partner	High school and over	32018.72633	2788.5	32612.51569	8262.148108	12166.03909	9495.427649	130.3568227	78.3575399	73.51622736	95.3917877	95.57109557	515.8687466	4724.762417	2325.623095	254.0792541	11786.80294	89.65393581	12.0136274	8337.995338	977.4072082	2.151694459	35.32365071	8.427469966	1.613770845	41.59942621	Current/former	Current/former	No	no	yes	62.3	26.24	yes	<30	2.7885	16009.36316
2005-2006	31442	0	0	0	0	2	55	67	Male	Mexican American	Married/with a partner	High school and over	16330.51847	2265	28966.88742	10155.18764	9781.898455	5928.476821	170.8609272	94.0397351	69.75717439	129.580574	149.4481236	818.9845475	6005.960265	2483.88521	567.5496689	9069.757174	72.84768212	2.207505519	5251.87638	524.5033113	8.609271523	20.52980132	54.08388521	3.311258278	53.42163355	Current/former	Current/former	Yes	no	no	82.5	29.37	yes	<30	2.265	8165.259236
2005-2006	31452	0	0	0	0	1	55	54	Female	Non-Hispanic black	Married/with a partner	High school and over	57261.36144	1561	43017.2966	16888.8533	12577.19411	9335.361947	383.0877643	211.7232543	281.2299808	387.5720692	1264.573991	1712.684177	9506.085842	2862.588085	443.3055734	11933.37604	124.2793081	15.37475977	8719.730942	488.7892377	2.882767457	34.27290199	13.4529148	1.921844971	55.73350416	Current/former	Current/former	Yes	no	no	79	28.46	yes	<30	1.561	28630.68072
2005-2006	31454	0	0	0	0	2	49	75	Male	Other	Married/with a partner	Less than high school	27020.0501	1495.5	36790.37111	12664.99498	13194.58375	7719.826145	263.4570378	193.5807422	159.4784353	219.6589769	262.1196924	1107.656302	6976.26212	3187.228352	678.702775	12188.5657	138.7495821	0	6714.8111	789.033768	6.686726847	105.9846205	9.361417586	17.05115346	33.43363424	Current/former	Current/former	Yes	yes	no	67	25.19	yes	<30	1.4955	13510.02505
2005-2006	31457	0	0	0	0	1	57	61	Female	Mexican American	Unmarried and other	High school and over	39960.97043	2002	42262.73726	15646.6034	14759.24076	8474.775225	509.4905095	263.986014	164.3356643	342.6573427	341.6583417	1530.719281	8138.861139	3842.907093	690.5594406	13816.68332	97.15284715	5.994005994	7219.030969	824.9250749	0	177.0729271	1.248751249	15.98401598	25.97402597	Never	Current/former	No	no	no	61.4	22.44	yes	<25	2.002	19980.48522
2005-2006	31463	0	0	0	0	2	50	48	Male	Non-Hispanic black	Unmarried and other	High school and over	38695.4228	452	21615.04425	5649.336283	7689.159292	5175.884956	0	0	8.849557522	3.318584071	21.01769912	59.73451327	3842.920354	1632.743363	434.7345133	7176.99115	51.99115044	3.318584071	4496.681416	378.3185841	0	195.7964602	9.955752212	5.530973451	54.20353982	Current/former	Current/former	No	yes	yes	89.2	28.5	no	<30	0.452	19347.7114
2005-2006	31464	0	0	0	0	1	44	64	Male	Non-Hispanic white	Married/with a partner	High school and over	140619.0221	1770	44175.14124	19202.25989	15437.00565	5003.954802	686.1581921	415.819209	292.3728814	498.8700565	614.9717514	2291.525424	9329.378531	4532.20339	735.3107345	14125.42373	116.1016949	111.5819209	4229.943503	698.5875706	0	36.44067797	0.282485876	0	0.282485876	Current/former	Current/former	Yes	yes	no	86.9	28.41	no	<30	1.77	70309.51105
2005-2006	31469	0	0	0	0	2	52	74	Female	Non-Hispanic white	Married/with a partner	High school and over	84066.26701	2203.5	30315.40731	10138.86998	11837.98502	6360.562741	263.6714318	134.331745	87.81484003	172.2260041	178.3526208	852.7342864	5391.195825	2761.061947	451.3274336	10795.09871	66.25822555	28.59087815	5371.908328	586.5668255	23.59882006	54.45881552	111.8674835	28.36396642	164.5110052	Current/former	Current/former	No	no	yes	66.9	24.54	yes	<25	2.2035	42033.1335
2005-2006	31471	0	0	0	0	1	52	49	Female	Non-Hispanic black	Married/with a partner	High school and over	15651.47128	2076.5	24986.75656	7170.960751	10851.4327	4768.360222	69.10666988	20.46713219	24.56055863	48.1579581	39.00794606	339.7543944	4189.019986	2311.341199	326.0293764	10401.87816	44.30532145	6.260534553	4193.354202	378.2807609	2.167108115	92.46327956	12.03948953	6.019744763	62.60534553	Current/former	Current/former	Yes	yes	no	45.7	18.4	yes	<25	2.0765	7825.735641
2005-2006	31483	0	0	0	0	2	47	50	Male	Non-Hispanic white	Married/with a partner	High school and over	177527.7359	1907.5	32558.32241	10807.33945	10882.04456	8247.706422	114.0235911	79.42332896	208.6500655	219.6592398	1139.973788	936.3040629	5410.222805	2338.663172	293.8401048	10295.67497	65.53079948	8.912188729	7439.31848	729.750983	2.621231979	15.46526868	8.650065531	1.31061599	35.38663172	Never	Current/former	No	no	no	77.3	32.55	yes	>=30	1.9075	88763.86796
2005-2006	31486	0	0	0	0	1	54	50	Male	Non-Hispanic white	Married/with a partner	High school and over	113230.6884	2262	50897.4359	19619.80548	19093.72237	8228.337754	462.6436782	239.1688771	135.9416446	298.6295314	366.489832	1687.665782	10560.12378	5228.558798	897.2148541	16688.771	127.5419982	175.5083996	7449.602122	675.066313	0	59.46065429	0	3.315649867	4.641909814	Current/former	Current/former	No	no	no	55.5	19.73	yes	<25	2.262	56615.34419
2005-2006	31491	0	0	0	0	2	50	46	Female	Non-Hispanic black	Unmarried and other	High school and over	14173.90937	2730.5	38458.15785	14255.81395	13896.90533	6642.922542	308.9177806	180.3698956	142.46475	229.0789233	355.4294085	1157.297198	7614.722578	3890.679363	763.7795276	12792.52884	131.111518	1.648049808	5824.391137	462.0032961	0	135.8725508	4.577916133	10.25453214	27.4674968	Never	Current/former	No	no	no	107.5	38.73	yes	>=30	2.7305	7086.954687
2005-2006	31496	0	0	0	0	2	58	51	Female	Mexican American	Unmarried and other	High school and over	63906.17969	2207.5	50514.15629	13511.43828	18184.82446	14963.98641	241.4496036	125.7078143	113.4767837	172.5934315	367.1574179	876.1041903	7449.603624	3801.585504	412.6840317	17527.97282	91.2797282	0.226500566	13435.10759	1408.607022	0	51.18912797	3.397508494	5.209513024	12.45753114	Never	Current/former	No	no	no	65.8	25.04	yes	<30	2.2075	31953.08984
2005-2006	31497	0	0	0	0	1	47	50	Female	Non-Hispanic white	Unmarried and other	High school and over	63347.92872	2126.5	32725.1352	9724.429814	12750.05878	7416.411945	217.2584058	58.78203621	73.59510933	165.0599577	201.269692	762.0503174	5198.683282	2852.574653	345.6383729	12294.61557	39.97178462	0	6565.012932	628.4975312	30.80178697	34.79896544	2.351281448	0	4.937691042	Current/former	Current/former	No	yes	no	57.5	23.33	yes	<25	2.1265	31673.96436
2005-2006	31503	0	0	0	0	1	46	47	Male	Non-Hispanic white	Married/with a partner	High school and over	66397.0392	2149.5	38527.56455	10801.11654	11234.24052	11667.3645	197.4877879	120.0279135	74.43591533	154.6871365	189.8115841	764.1311933	6466.15492	2620.14422	557.8041405	10455.45476	151.6631775	5.117469179	10657.59479	819.4929053	0	75.83158874	5.350081414	9.304489416	15.81763201	Never	Current/former	No	no	no	92.5	30.41	yes	>=30	2.1495	33198.5196
2005-2006	31504	0	0	0	0	2	56	46	Male	Non-Hispanic white	Married/with a partner	High school and over	44821.13437	2211	25825.41836	8610.131162	10092.94437	4758.93261	182.9488919	71.68701945	58.11849842	132.2930801	122.3428313	765.7168702	4672.772501	2366.802352	483.9439168	9345.545002	50.42966983	90.68294889	4132.29308	500.6784261	0.678426052	49.29895975	25.55404794	6.784260516	25.55404794	Current/former	Current/former	Yes	yes	no	92.6	31.19	yes	>=30	2.211	22410.56719
2005-2006	31506	0	0	0	0	2	44	73	Male	Non-Hispanic white	Married/with a partner	Less than high school	26141.77992	1136	30303.69718	10466.10915	10095.51056	6102.992958	243.3978873	149.2077465	110.915493	189.7007042	209.9471831	955.9859155	5326.144366	2674.735915	466.1091549	9141.725352	65.14084507	4.841549296	5048.415493	688.8204225	3.080985915	36.0915493	1.320422535	0	0	Current/former	Current/former	Yes	yes	yes	70.1	25.02	yes	<30	1.136	13070.88996
2005-2006	31508	1	1	1	1	1	48	73	Male	Non-Hispanic white	Married/with a partner	High school and over	30159.64036	2376	38829.96633	15582.49158	13975.37879	6564.604377	406.5656566	232.53367	229.1666667	381.3131313	940.6565657	1601.220539	7765.782828	3841.750842	672.7693603	12631.73401	68.39225589	29.88215488	5885.521886	562.5	0	59.34343434	15.78282828	2.946127946	22.30639731	Current/former	Current/former	No	no	no	48.6	18.2	yes	<25	2.376	15079.82018
2005-2006	31512	0	0	0	0	1	50	51	Male	Mexican American	Married/with a partner	Less than high school	13529.55518	3086.5	30093.95756	10697.71586	9595.496517	6336.14126	286.4085534	217.7223392	181.5972785	243.3176737	274.7448566	1006.803823	5782.763648	2492.953183	484.2054107	8948.647335	76.3000162	0.971974729	5421.837032	681.3542848	0.161995788	126.3567147	8.747772558	14.90361251	40.33695124	Current/former	Current/former	Yes	yes	no	81.7	31.32	yes	>=30	3.0865	6764.777588
2005-2006	31517	0	0	0	0	1	56	51	Female	Non-Hispanic white	Unmarried and other	High school and over	42153.51496	1807	33843.38683	8969.839513	11122.85556	9735.196458	100.4427227	71.66574433	55.34034311	95.18539015	110.9573879	460.7083564	5273.381295	2580.796901	233.8129496	10807.96901	57.0005534	0	8688.157167	1017.985612	0	16.32540122	0	0	0.830105147	Never	Current/former	No	no	no	93.1	35.17	yes	>=30	1.807	21076.75748
2005-2006	31518	0	0	0	0	2	48	40	Female	Other	Married/with a partner	High school and over	78699.05543	1506	34711.15538	12641.43426	12271.91235	6145.750332	378.8180611	228.75166	147.4103586	358.8977424	349.2695883	1298.14077	6768.260292	2839.309429	645.4183267	11408.03453	54.11686587	0.996015936	5347.277556	640.7702523	0	96.2815405	6.30810093	6.640106242	23.90438247	Never	Current/former	No	yes	no	76.8	27.34	yes	<30	1.506	39349.52772
2005-2006	31519	0	0	0	0	2	47	57	Female	Non-Hispanic white	Unmarried and other	High school and over	90424.82012	1207.5	48157.3499	14498.9648	18614.90683	9286.128364	53.41614907	37.26708075	28.98550725	47.20496894	149.4824017	724.2236025	8649.689441	4393.374741	1011.180124	17124.63768	166.0455487	20.28985507	8150.724638	806.2111801	26.91511387	124.6376812	9.937888199	20.28985507	36.85300207	Current/former	Current/former	Yes	no	no	120.9	46.24	yes	>=30	1.2075	45212.41006
2005-2006	31520	0	0	0	0	2	49	53	Male	Non-Hispanic black	Unmarried and other	High school and over	24604.73382	1693.5	45270.15058	19478.00413	15766.16475	6175.376439	638.3229997	413.3451432	297.6085031	512.5479776	613.8175376	2331.266608	9733.982876	4743.726011	796.2798937	14369.9439	261.2931798	295.8370239	4979.037496	677.2955418	34.83909064	49.01092412	140.8325952	4.133451432	194.2722173	Never	Never	Yes	yes	no	70.4	25.73	yes	<30	1.6935	12302.36691
2005-2006	31524	0	0	0	0	1	45	52	Female	Non-Hispanic white	Married/with a partner	High school and over	59191.07107	1959	28703.42011	8138.335886	11134.25217	7683.767228	172.0265442	73.50689127	51.04645227	96.47779479	100.561511	546.9627361	4406.074528	2519.908116	180.9596733	10848.64727	39.30576825	0	6845.074017	784.0735069	0.765696784	9.698825932	1.78662583	0	2.041858091	Never	Current/former	No	no	no	102.8	35.24	yes	>=30	1.959	29595.53554
2005-2006	31529	0	0	0	0	2	47	42	Female	Non-Hispanic white	Unmarried and other	High school and over	71732.00829	1135	40722.46696	12385.90308	16754.62555	7803.524229	126.4317181	69.16299559	46.69603524	85.9030837	103.5242291	723.7885463	6929.515419	3831.277533	659.030837	15622.46696	149.7797357	0	6870.044053	682.8193833	0	63.43612335	0	0	0	Current/former	Current/former	No	no	no	76.4	30.33	yes	>=30	1.135	35866.00415
2005-2006	31531	0	1	1	1	2	55	80	Female	Non-Hispanic white	Married/with a partner	High school and over	56553.88043	1413.5	36271.66608	11219.31376	12627.16661	9718.075699	204.1032897	113.1941988	71.45383799	135.4793067	152.4584365	658.2950124	6831.977361	2526.706756	288.6452069	12073.2225	120.2688362	57.65829501	8661.832331	981.9596746	1.414927485	36.43438274	6.013441811	0	9.904492395	Never	Current/former	No	yes	no	66.7	25.73	yes	<30	1.4135	28276.94021
2005-2006	31546	2	1	2	1	1	45	80	Female	Non-Hispanic white	Unmarried and other	High school and over	43152.95778	954	36745.28302	12890.98532	11974.84277	8398.322851	348.5324948	130.5031447	72.32704403	183.9622642	208.0712788	1089.098532	7678.721174	2924.004193	531.9706499	11236.89727	96.4360587	6.289308176	7416.142558	582.2851153	0	27.25366876	0	0	0	Current/former	Current/former	No	yes	no	77.7	32.22	yes	>=30	0.954	21576.47889
2005-2006	31548	0	0	0	0	2	55	69	Male	Mexican American	Unmarried and other	Less than high school	29784.90301	2396.5	42368.03672	12670.97851	14539.74546	11019.19466	227.6236178	78.65637388	74.06634676	150.2190695	133.7366994	1063.217192	7097.851033	3305.028166	631.337367	13560.19195	97.01648237	0	10049.02984	917.5881494	0	33.79929063	0	0	0.208637596	Current/former	Current/former	No	yes	no	102.1	34.59	yes	>=30	2.3965	14892.4515
2005-2006	31551	0	0	0	0	1	46	53	Female	Non-Hispanic white	Unmarried and other	High school and over	185741.4241	1215	44469.1358	19336.62551	13840.74074	6958.847737	375.7201646	200.8230453	391.7695473	512.345679	2779.423868	2569.958848	7758.436214	4305.349794	695.473251	12528.80658	164.1975309	10.69958848	5641.563786	811.1111111	19.75308642	80.65843621	117.6954733	57.61316872	133.3333333	Current/former	Current/former	No	yes	no	81	31.76	yes	>=30	1.215	92870.71205
2005-2006	31553	0	0	0	0	1	58	48	Male	Mexican American	Married/with a partner	High school and over	9369.169897	3440	36768.89535	15010.90116	15027.18023	2896.802326	216.4244186	115.1162791	81.25	162.9360465	196.5116279	1369.476744	8451.598837	4013.081395	1071.366279	13559.15698	85.02906977	1.598837209	2428.77907	389.8255814	5.377906977	51.1627907	0	0	0	Current/former	Current/former	No	yes	no	94.2	31.22	yes	>=30	3.44	4684.584948
2005-2006	31555	0	0	0	0	1	46	43	Male	Non-Hispanic white	Unmarried and other	High school and over	131793.5341	3575	30517.48252	12295.66434	10532.30769	4684.195804	389.7902098	129.0909091	142.3776224	287.972028	330.6293706	1330.34965	6262.237762	3144.895105	427.5524476	9938.181818	44.61538462	0.699300699	4025.874126	376.0839161	38.88111888	49.09090909	0.979020979	0	7.972027972	Current/former	Current/former	No	yes	no	104.6	33.73	yes	>=30	3.575	65896.76706
2005-2006	31563	0	0	0	0	2	49	61	Female	Non-Hispanic white	Married/with a partner	High school and over	96676.13346	1246.5	38756.51825	11983.55395	14847.97433	8768.551945	179.3020457	95.06618532	52.14600882	123.9470517	124.749298	740.4733253	6776.173285	3484.556759	507.019655	14078.62014	105.0942639	0.80224629	7795.828319	876.4540714	0	50.1403931	0.80224629	0	6.819093462	Current/former	Current/former	No	yes	no	114.2	40.51	no	>=30	1.2465	48338.06673
2005-2006	31567	0	0	0	0	2	52	55	Male	Non-Hispanic white	Married/with a partner	High school and over	44647.40779	2426.5	38199.05213	14008.8605	14836.38986	5767.97857	315.2689058	152.070884	102.616938	205.233876	283.1238409	1274.675458	7355.450237	3845.250361	833.7111065	13694.00371	59.96290954	14.01195137	5041.005564	583.7626211	22.0482176	75.82938389	1.442406759	8.036266227	8.242324335	Never	Current/former	No	yes	no	88.8	26.23	no	<30	2.4265	22323.70389
2005-2006	31569	0	0	0	0	1	47	62	Female	Non-Hispanic white	Married/with a partner	High school and over	85818.44827	1662	42427.79783	18307.76173	11798.43562	7497.593261	772.8640193	385.6799037	313.4777377	583.032491	935.0180505	2392.298436	8601.083032	3870.938628	617.6293622	10955.17449	54.15162455	0.601684717	6559.265945	637.1841155	15.34296029	46.32972323	55.9566787	25.27075812	157.0397112	Current/former	Current/former	Yes	yes	no	82.4	28.08	no	<30	1.662	42909.22413
2005-2006	31570	0	0	0	0	2	46	52	Male	Non-Hispanic white	Married/with a partner	High school and over	155513.4996	2152.5	39867.59582	12352.61324	17274.33217	6717.770035	78.51335656	40.88269454	24.3902439	63.18234611	201.6260163	551.4518002	6859.698026	4311.033682	552.8455285	16495.47038	104.5296167	16.02787456	5918.931475	565.6213705	3.716608595	85.94657375	36.00464576	11.8466899	83.39140534	Never	Current/former	No	no	no	79.3	27.02	no	<30	2.1525	77756.74979
2005-2006	31577	0	0	0	0	2	44	52	Female	Non-Hispanic white	Unmarried and other	High school and over	74767.09915	1471.5	45229.3578	18928.30445	15270.8121	7300.713558	629.969419	334.6924907	205.9123344	433.5711859	463.1328576	1961.603806	9554.536188	4777.098199	824.3289161	14058.78355	84.26775399	5.096839959	6085.966701	749.9150527	0	155.6235134	5.096839959	14.61094122	32.27998641	Current/former	Current/former	No	no	no	57.4	20.39	no	<25	1.4715	37383.54957
2005-2006	31590	0	0	0	0	2	57	49	Male	Mexican American	Married/with a partner	High school and over	8955.111291	2936.5	27980.58914	9563.425847	8724.161417	7171.973438	257.7898859	212.6681423	209.6032692	232.5898178	234.2925251	1039.67308	5007.832454	2246.552018	196.6626937	8431.636302	42.73795335	8.343265793	6161.246382	853.5671718	2.554060957	73.55695556	9.535160906	4.597309722	51.4217606	Never	Current/former	No	no	no	75.5	26.19	yes	<30	2.9365	4477.555645
2005-2006	31591	0	0	0	0	1	44	51	Male	Non-Hispanic black	Married/with a partner	High school and over	11981.15541	1813.5	49727.04715	13885.85608	22407.49931	10071.40888	337.1932727	98.97987317	118.0038599	197.9597463	303.5566584	1230.493521	8192.996967	3081.334436	1020.126827	20957.81638	240.6947891	0	9347.945961	445.5472843	0	98.42845327	8.8227185	17.09401709	34.18803419	Current/former	Current/former	No	no	no	89.9	26.1	no	<30	1.8135	5990.577703
2005-2006	31592	0	0	0	0	2	57	62	Female	Mexican American	Married/with a partner	Less than high school	3308.294045	1354	24279.91137	5887.001477	9159.527326	6442.39291	46.89807976	33.23485968	25.11078287	40.62038405	76.44017725	228.9512555	3984.121123	1323.116691	596.0118168	8438.330871	70.53175775	0.738552437	5479.689808	685.0073855	0	132.2008863	10.33973412	22.15657312	47.6366322	Never	Current/former	Yes	yes	no	63.4	26.98	yes	<30	1.354	1654.147022
2005-2006	31593	0	0	0	0	1	57	58	Female	Mexican American	Married/with a partner	High school and over	12294.48922	831	33760.52948	12964.5006	11365.22262	6441.636582	175.0902527	92.65944645	164.2599278	240.6738869	1725.030084	1088.447653	5606.498195	3429.602888	413.9590854	10749.09747	90.8543923	1.203369434	6045.126354	276.7749699	0	43.92298436	24.06738869	5.415162455	30.08423586	Current/former	Current/former	Yes	yes	no	76.8	28.62	yes	<30	0.831	6147.244609
2005-2006	31599	0	0	0	0	1	49	42	Male	Non-Hispanic white	Married/with a partner	High school and over	71919.85616	2951	41038.63097	11531.68417	15796.34022	10571.84005	250.4235852	141.6468994	91.15554049	180.447306	226.7028126	755.676042	6301.931549	3156.895967	339.3764825	15211.96205	102.5076245	5.760759065	9566.757032	838.0210098	1.355472721	56.25211793	7.285665876	4.405286344	33.03964758	Never	Never	No	no	no	96.4	33.71	yes	>=30	2.951	35959.92808
2005-2006	31601	1	0	1	1	1	47	82	Female	Non-Hispanic white	Married/with a partner	High school and over	74542.85529	1991	42039.17629	15824.46007	14790.80864	6673.530889	398.2923154	222.7523857	124.0582622	306.6298343	341.285786	1388.247112	8414.615771	4326.720241	888.7493722	13644.3998	101.9588147	1.004520342	5825.213461	620.0401808	0	78.60371673	1.757910598	0.251130085	9.291813159	Never	Current/former	Yes	no	no	64.7	24.5	yes	<25	1.991	37271.42765
2005-2006	31603	0	0	0	0	1	45	79	Male	Non-Hispanic white	Unmarried and other	High school and over	13657.8516	1057.5	32359.33806	16090.78014	11004.72813	1788.179669	381.5602837	335.6973995	359.3380615	417.9669031	892.1985816	1984.397163	7805.673759	3606.619385	634.9881797	9927.186761	90.78014184	61.93853428	1291.252955	451.0638298	0	17.49408983	0.945626478	0	0	Current/former	Current/former	Yes	no	no	71.6	29.12	yes	<30	1.0575	6828.925798
2005-2006	31606	0	0	0	0	2	50	78	Female	Non-Hispanic white	Married/with a partner	High school and over	26748.91039	1733	37282.16965	10194.46047	14184.36238	9397.576457	92.03693018	53.08713214	40.68090017	66.07039815	87.70917484	484.4200808	6041.546451	3091.748413	651.1829198	13272.9371	148.0092325	2.30813618	8169.359492	773.8026544	3.173687248	114.2527409	113.0986728	25.678015	110.2135026	Current/former	Never	Yes	yes	no	84.2	33.39	yes	>=30	1.733	13374.45519
2005-2006	31608	0	0	0	0	2	50	40	Male	Non-Hispanic black	Married/with a partner	High school and over	29507.852	2086	38046.50048	11291.46692	14932.64621	7713.326942	24.44870566	14.86097795	15.10067114	55.60882071	76.94151486	596.8360499	6832.454458	3513.902205	825.7430489	13946.54842	124.400767	7.190795781	6559.204219	853.0680729	1.438159156	126.7976989	69.27133269	17.25790988	66.15532119	Never	Current/former	No	no	no	155.2	47.37	no	>=30	2.086	14753.926
2005-2006	31609	0	0	0	0	2	58	44	Male	Mexican American	Married/with a partner	High school and over	87628.19844	1808	36186.39381	9204.922566	12217.64381	11225.94027	85.7300885	64.98893805	53.65044248	79.36946903	85.45353982	454.9225664	5694.690265	2483.683628	465.1548673	11613.38496	99.00442478	0	10276.27212	868.0862832	0	36.22787611	0	0	0	Current/former	Current/former	Yes	no	no	71.8	26.15	yes	<30	1.808	43814.09922
2005-2006	31610	0	0	0	0	2	50	85	Male	Non-Hispanic white	Married/with a partner	High school and over	19416.05218	2493.5	55331.86284	22662.52256	19804.89272	7793.262482	555.2436334	298.5762984	181.2713054	392.6208141	446.160016	2267.094446	11779.22599	5937.83838	1205.133347	18097.85442	138.159214	26.66934028	6804.090636	884.0986565	0	58.95327852	1.203128133	0.200521356	8.221375576	Current/former	Current/former	Yes	yes	yes	85.7	28.18	yes	<30	2.4935	9708.026089
2005-2006	31615	0	0	0	0	1	53	47	Female	Mexican American	Unmarried and other	High school and over	8345.794122	2362	30950.46571	8745.977985	12460.62659	6830.863675	67.52751905	32.59949196	43.81879763	74.51312447	282.1761219	455.7578323	4810.118544	2758.890771	395.0042337	11920.82981	50.16934801	1.058425064	6219.093988	530.9060119	0	43.81879763	2.32853514	2.963590178	9.737510584	Current/former	Current/former	Yes	yes	yes	103.2	36.26	yes	>=30	2.362	4172.897061
2005-2006	31620	0	0	0	0	1	57	53	Female	Other	Unmarried and other	High school and over	124601.554	1568	34394.13265	8557.716837	12670.59949	10643.17602	173.1505102	114.4770408	94.3877551	141.5816327	166.1352041	858.4183673	4867.028061	1866.390306	545.9183673	11124.36224	486.9260204	419.3239796	8342.793367	967.7933673	123.0867347	104.9107143	444.5153061	57.39795918	574.2984694	Never	Current/former	No	yes	no	50.4	22.79	yes	<25	1.568	62300.77698
2005-2006	31622	0	0	0	0	2	50	71	Female	Non-Hispanic black	Married/with a partner	High school and over	22696.38949	805.5	16797.02048	3906.89013	5733.705773	4928.615767	14.27684668	7.448789572	3.724394786	11.17318436	22.96710118	103.6623215	2778.39851	903.786468	430.1675978	5174.425822	58.34885164	44.69273743	4307.26257	494.7237741	0	64.55617629	5.586592179	11.79391682	16.75977654	Never	Current/former	No	yes	no	75.7	30.21	yes	>=30	0.8055	11348.19474
2005-2006	31636	0	0	0	0	2	49	72	Female	Non-Hispanic black	Unmarried and other	Less than high school	44029.85837	1485.5	35240.65971	14722.65231	11908.44833	5673.510602	480.9828341	328.1723325	233.5913834	401.2117132	432.1777179	1632.446988	7476.94379	3507.909795	594.0760687	11035.67822	162.9081117	17.83911141	4398.519017	649.9495119	69.33692359	82.4638169	174.688657	41.06361494	204.3083137	Current/former	Current/former	No	yes	no	76.2	33.96	no	>=30	1.4855	22014.92918
2005-2006	31649	0	0	0	0	2	47	47	Male	Non-Hispanic white	Married/with a partner	High school and over	86051.75778	3126.5	26774.34831	6963.697425	12777.06701	4625.939549	29.74572205	21.10986726	15.35263074	28.46633616	46.53766192	207.7402847	4389.413082	1983.20806	566.2881817	11956.02111	123.7805853	14.07324484	3993.762994	234.6073885	6.077083	121.0618903	32.78426355	16.79193987	144.5706061	Never	Current/former	No	no	no	76.1	25.52	no	<30	3.1265	43025.87889
2005-2006	31657	0	0	0	0	1	51	73	Male	Non-Hispanic black	Married/with a partner	Less than high school	19791.17155	1027.5	26749.39173	10592.21411	8800	4354.257908	338.1995134	213.1386861	140.1459854	270.5596107	309.0024331	1113.381995	5643.309002	2461.313869	495.377129	8228.223844	36.98296837	3.406326034	3623.357664	447.6885645	0	156.2043796	13.13868613	18.00486618	49.6350365	Current/former	Never	No	yes	no	67.2	22.69	no	<25	1.0275	9895.585774
2005-2006	31658	0	0	0	0	2	51	46	Female	Non-Hispanic black	Married/with a partner	High school and over	27745.73794	2122.5	38056.5371	10910.24735	12720.37691	10964.66431	133.5689046	74.67608952	42.40282686	101.2956419	133.3333333	649.2343934	6457.95053	3052.767962	659.5995289	11847.11425	99.64664311	26.14840989	9736.866902	1016.254417	2.120141343	108.1272085	5.653710247	11.77856302	25.67726737	Never	Current/former	Yes	no	no	83.6	30.08	yes	>=30	2.1225	13872.86897
2005-2006	31661	0	0	0	0	1	51	48	Male	Non-Hispanic black	Married/with a partner	High school and over	13832.93424	1459.5	35865.02227	7684.82357	13484.06989	11511.81912	38.02672148	17.4717369	14.04590613	26.37889688	43.16546763	701.2675574	5009.934909	1687.564234	993.1483385	10756.08085	880.7810894	801.3018157	7745.803357	939.7053786	259.6779719	128.1260706	1040.424803	92.8400137	1223.706749	Never	Current/former	No	yes	yes	83.5	24.82	yes	<25	1.4595	6916.467121
2005-2006	31662	0	0	0	0	1	55	44	Female	Mexican American	Unmarried and other	High school and over	51965.45207	1524	35318.24147	9135.170604	12252.95276	10707.34908	77.75590551	62.00787402	53.80577428	80.38057743	89.89501312	500.328084	5673.55643	2431.430446	462.9265092	11684.3832	58.72703412	1.312335958	9431.102362	907.480315	1.312335958	47.57217848	129.2650919	15.7480315	171.5879265	Never	Current/former	No	no	no	62.7	25.12	no	<30	1.524	25982.72603
2005-2006	31691	0	0	0	0	1	46	52	Male	Non-Hispanic black	Unmarried and other	High school and over	63024.48498	6018	39049.51811	14473.24693	14549.85045	7070.372217	417.7467597	241.8577601	186.6068461	346.6267863	532.7351279	1579.345297	7282.652044	3384.845464	571.0368893	13755.64972	78.51445663	0.74775673	6324.692589	641.5752742	0	49.18577601	2.409438352	3.074111	10.21934197	Never	Current/former	No	yes	no	74.8	20.92	yes	<25	6.018	31512.24249
2005-2006	31706	0	0	0	0	2	46	45	Female	Non-Hispanic white	Married/with a partner	High school and over	179293.5121	1442.5	25383.0156	8079.722704	8623.22357	6262.045061	137.6083189	77.29636049	75.21663778	103.6395147	339.3414211	546.2738302	4354.939341	2244.714038	333.4488735	8094.280763	52.33968804	1.039861352	5547.313692	609.3587522	0	61.69844021	1.733102253	1.733102253	13.17157712	Never	Current/former	No	no	no	58.1	24.63	no	<25	1.4425	89646.75605
2005-2006	31707	1	1	1	1	1	47	75	Female	Non-Hispanic white	Married/with a partner	High school and over	130882.8577	1971	42105.53019	16055.55556	17137.49366	4717.402334	269.9137494	135.4642314	80.66971081	236.6818874	213.8508371	1452.308473	8235.159817	4423.896499	1167.68138	15388.12785	186.7072552	76.3571791	4214.611872	490.1065449	0	7.102993404	0	0	0	Never	Current/former	No	yes	no	94.2	38.61	yes	>=30	1.971	65441.42886
2005-2006	31710	0	0	0	0	2	50	42	Male	Non-Hispanic white	Married/with a partner	High school and over	148659.973	3435	35356.623	12305.38574	12592.57642	7516.302766	362.154294	225.3275109	174.8180495	260.2620087	310.3347889	1196.943231	6304.949054	2868.122271	310.6259098	11749.19942	155.6040757	42.94032023	6813.828239	660.69869	0	21.25181951	0	1.018922853	2.183406114	Current/former	Current/former	No	yes	no	150	47.88	yes	>=30	3.435	74329.98648
2005-2006	31721	0	0	0	0	2	49	62	Male	Non-Hispanic black	Unmarried and other	High school and over	21469.89038	1549	42656.55261	12011.29761	15319.8838	11748.22466	155.9070368	72.30471272	39.38024532	84.24790187	93.28599096	524.854745	6627.178825	3791.478373	514.2027114	14596.19109	120.7230471	0.322788896	10487.08844	1084.247902	0	73.27307941	5.487411233	6.455777921	21.30406714	Never	Current/former	No	yes	no	97	32.49	yes	>=30	1.549	10734.94519
2005-2006	31725	0	0	0	0	2	58	48	Female	Mexican American	Married/with a partner	High school and over	6899.375624	2712.5	44383.41014	16528.66359	14073.36406	10693.08756	565.8986175	345.8064516	268.5714286	442.5806452	459.7235023	1799.262673	8455.852535	3779.723502	548.202765	13337.69585	64.33179724	0.368663594	10066.72811	538.2488479	0	39.26267281	2.211981567	3.686635945	10.87557604	Never	Current/former	Yes	no	no	73.9	32.76	yes	>=30	2.7125	3449.687812
2005-2006	31729	0	0	0	0	1	57	80	Male	Non-Hispanic white	Unmarried and other	High school and over	64638.7378	2394.5	33969.51347	10752.97557	12860.51368	7292.127793	191.689288	107.74692	64.10524118	145.3330549	173.5226561	751.0962623	6134.266026	2777.615369	539.3610357	11965.96367	90.62434746	41.13593652	6693.464189	483.1906452	0	50.7412821	3.340989768	6.473167676	13.57277093	Current/former	Current/former	No	yes	yes	82.6	26.16	yes	<30	2.3945	32319.3689
2005-2006	31732	0	0	0	0	2	54	53	Male	Non-Hispanic black	Married/with a partner	High school and over	27643.84669	1243	19810.94127	4681.013677	7445.695897	5608.608206	0	0	1.609010459	0	19.71037812	100.9654063	3225.261464	1211.182623	579.2437651	6692.679002	121.4802896	0	4931.617056	414.7224457	0	100.5631537	12.87208367	23.73290426	39.42075623	Current/former	Current/former	No	yes	no	96.3	33.96	no	>=30	1.243	13821.92334
2005-2006	31733	1	0	1	1	2	44	79	Male	Non-Hispanic white	Married/with a partner	High school and over	30324.11423	1515	40534.65347	14554.12541	14322.77228	8356.105611	457.7557756	263.6963696	168.6468647	326.0726073	398.679868	1443.564356	7414.851485	3535.313531	443.2343234	13591.41914	128.0528053	0	7598.019802	702.310231	0	28.71287129	1.320132013	0.330033003	1.650165017	Current/former	Current/former	No	yes	yes	80.6	23.47	no	<25	1.515	15162.05711
2005-2006	31734	0	0	0	0	2	55	64	Male	Mexican American	Unmarried and other	High school and over	30034.43917	1921	32368.55804	11927.12129	10662.67569	6417.49089	343.3107756	117.1264966	130.1405518	224.1020302	582.5091098	1041.124414	5888.859969	3248.308173	366.9963561	10147.3191	32.01457574	12.75377408	5647.319105	563.7688704	5.205622072	63.50858928	21.6033316	6.246746486	105.413847	Current/former	Current/former	Yes	yes	no	108.3	31.88	yes	>=30	1.921	15017.21959
2005-2006	31736	0	0	0	0	2	58	79	Male	Non-Hispanic black	Unmarried and other	Less than high school	29781.48308	2688.5	47974.70709	17459.54993	17920.58769	7916.124233	243.6302771	185.2334015	199.5536545	285.475172	750.6044263	1595.127394	9061.744467	4735.726241	881.532453	16604.79821	115.8638646	0.371954622	6947.926353	830.9466245	0	82.01599405	1.487818486	0.185977311	6.881160498	Current/former	Current/former	Yes	yes	yes	68.4	22.99	yes	<25	2.6885	14890.74154
2005-2006	31741	0	0	0	0	2	49	75	Male	Non-Hispanic black	Married/with a partner	High school and over	11886.79048	1800	36358.33333	11910.83333	14336.94444	6777.222222	91.94444444	60.27777778	83.33333333	136.6666667	454.7222222	812.2222222	6532.222222	3476.111111	739.1666667	13443.33333	92.77777778	13.05555556	5880	725.5555556	0	109.7222222	0.833333333	6.944444444	14.44444444	Current/former	Current/former	Yes	yes	yes	89.6	27.5	yes	<30	1.8	5943.395238
2005-2006	31744	0	0	0	0	2	50	65	Female	Non-Hispanic white	Married/with a partner	High school and over	122110.2788	1385.5	37592.92674	14059.18441	13976.90364	6840.851678	468.422952	221.5806568	173.5835438	337.0624323	348.9714904	1634.788885	7309.27463	2949.476723	648.1414652	12869.72212	130.9996391	7.939372068	5969.325153	719.5958138	0.721761097	53.04944064	7.578491519	9.022013713	24.90075785	Never	Current/former	Yes	yes	no	64.7	30.65	yes	>=30	1.3855	61055.13939
2005-2006	31746	1	2	2	1	2	46	77	Female	Non-Hispanic white	Unmarried and other	Less than high school	78727.60692	1724	42441.99536	18128.19026	13589.61717	6428.074246	664.4431555	297.5638051	228.5382831	509.8607889	577.4361949	2221.867749	9124.12993	4117.459397	695.1856148	12569.02552	72.79582367	4.350348028	5360.208817	735.7888631	36.54292343	79.75638051	3.770301624	0	13.92111369	Never	Never	Yes	yes	yes	68.1	27.66	yes	<30	1.724	39363.80346
2005-2006	31748	0	0	0	0	1	46	50	Male	Non-Hispanic white	Married/with a partner	High school and over	28643.19014	2696	37229.22849	13053.227	14186.20178	6621.847181	296.5504451	170.6231454	110.7195846	226.4465875	401.3353116	1120.363501	6792.470326	3433.419881	558.7908012	13419.88131	89.57715134	9.087537092	6092.173591	480.5267062	0	41.91394659	0	0	1.669139466	Never	Current/former	No	yes	no	71.3	23.04	yes	<25	2.696	14321.59507
2005-2006	31752	0	0	0	0	2	55	51	Male	Mexican American	Married/with a partner	High school and over	28812.54996	2609.5	35957.0799	10528.07051	15068.02069	6610.270167	0	0	1.149645526	10.34680973	10.73002491	406.3996934	6559.494156	3214.025675	978.5399502	13772.56179	144.0889059	1.724468289	5847.288753	548.5725235	0	90.43878138	22.80130293	5.365012454	54.60816248	Current/former	Current/former	No	yes	no	75	26.1	no	<30	2.6095	14406.27498
2005-2006	31755	0	0	0	0	2	45	47	Male	Other	Married/with a partner	Less than high school	18192.74974	1707	24680.72642	6022.554189	8256.004687	7811.364968	13.76684241	7.029876977	3.514938489	25.48330404	36.61394259	289.1036907	3937.31693	1576.157001	509.6660808	7611.599297	107.4985354	0	6782.073814	614.2355009	6.736965436	76.74282367	40.12888108	53.30990041	200.0585823	Current/former	Current/former	No	no	no	66.6	28.34	no	<30	1.707	9096.37487
2005-2006	31764	0	0	0	0	2	58	51	Female	Mexican American	Unmarried and other	High school and over	6953.804632	1289.5	43648.70105	15807.28965	16063.20279	7292.749128	343.5440093	245.8317177	231.4850717	319.1159364	521.9077162	1554.866227	8453.276464	3793.330748	888.7165568	14991.85731	149.2826677	3.101977511	6404.420318	727.8014734	0.387747189	78.71267933	5.040713455	7.754943777	18.22411788	Current/former	Current/former	No	no	no	69.4	26.15	yes	<30	1.2895	3476.902316
2005-2006	31767	0	0	0	0	2	44	45	Female	Non-Hispanic white	Married/with a partner	High school and over	59041.58177	1167	36353.89889	11541.13111	12218.509	8294.772922	189.3744644	62.98200514	63.41045416	125.9640103	117.823479	882.176521	6688.946015	3052.27078	648.243359	11258.35476	45.84404456	1.285347044	7191.945159	913.02485	0	122.1079692	6.855184233	10.28277635	29.99143102	Current/former	Current/former	Yes	yes	no	100.2	39.44	yes	>=30	1.167	29520.79088
2005-2006	31778	0	0	0	0	1	48	41	Male	Non-Hispanic black	Unmarried and other	High school and over	22964.84267	2644.5	47154.47154	12667.04481	16948.19437	13584.60957	154.4715447	88.1073927	70.71280015	98.88447722	144.4507468	594.8194366	7221.591983	3883.72093	674.796748	15930.23256	177.9164303	39.3269049	12168.65192	1092.834184	0	122.7075061	24.95745888	24.95745888	49.91491775	Current/former	Current/former	No	yes	no	83.8	25.08	yes	<30	2.6445	11482.42134
2005-2006	31781	0	0	0	0	1	52	58	Female	Non-Hispanic black	Married/with a partner	High school and over	26696.74043	2066.5	48971.69127	15010.64602	19500.36293	9833.776917	159.6902976	97.50786354	120.4935882	180.0145173	674.5705299	902.2501815	8538.591822	3822.888943	957.4159206	18122.18727	272.9252359	7.258649891	8082.264699	641.9066054	1.209774982	190.1766271	15.00120977	13.79143479	68.23130898	Current/former	Current/former	Yes	yes	no	127.5	47.52	no	>=30	2.0665	13348.37021
2005-2006	31787	0	0	0	0	1	53	58	Male	Non-Hispanic white	Unmarried and other	High school and over	86620.99094	5054.5	24170.5411	6909.68444	8634.187358	6492.531408	66.87110496	37.5902661	87.64467306	109.704224	938.3717479	502.81927	3164.407953	1822.633297	165.1993273	8331.387872	59.94658225	5.242852903	6035.908596	342.3681868	0	15.92640222	0	0	0.890295776	Current/former	Current/former	No	yes	yes	91.1	26.16	yes	<30	5.0545	43310.49547
2005-2006	31795	0	0	0	0	2	58	60	Female	Mexican American	Married/with a partner	Less than high school	18326.8704	1542.5	33909.23825	16726.094	10392.22042	4205.510535	692.0583468	274.554295	251.2155592	484.2787682	672.6094003	2490.113452	7565.964344	3411.669368	709.8865478	9354.294976	36.62884927	0	3599.027553	519.6110211	0	59.96758509	0.324149109	0.648298217	1.944894652	Never	Never	No	yes	no	62.6	24.7	yes	<25	1.5425	9163.435198
2005-2006	31796	0	0	0	0	2	52	60	Male	Non-Hispanic black	Married/with a partner	High school and over	4618.496719	1697.5	43511.04566	12361.70839	16667.45214	10362.8866	12.07658321	5.30191458	6.48011782	27.39322533	32.10603829	440.0589102	7660.088365	3764.064801	706.3328424	15682.17968	92.19440353	3.82916053	9222.974963	985.2724595	0.29455081	73.34315169	9.42562592	2.35640648	27.68777614	Current/former	Current/former	Yes	yes	yes	135.8	38.06	yes	>=30	1.6975	2309.248359
2005-2006	31799	0	0	0	0	1	45	47	Female	Non-Hispanic white	Married/with a partner	High school and over	159096.7859	2063	41592.34125	18405.23509	11059.86428	8307.561803	932.3800291	555.744062	341.4929714	655.3562773	733.6403296	2476.490548	8690.256907	3736.548715	454.4352884	10345.12845	97.91565681	26.66020359	6780.174503	872.5157538	14.29956374	74.40620456	237.7605429	59.86427533	226.1269995	Never	Current/former	No	no	no	64.6	23.05	yes	<25	2.063	79548.39294
2005-2006	31800	0	0	0	0	2	52	60	Female	Non-Hispanic white	Unmarried and other	High school and over	40963.52452	1197	26136.17377	9684.628237	11076.4411	4570.175439	202.5898079	93.98496241	61.40350877	119.8830409	139.5154553	555.1378446	5372.180451	2898.913952	479.9498747	9135.756057	95.65580618	0.417710944	4059.314954	350.0417711	0	68.08688388	5.012531328	4.17710944	19.63241437	Never	Current/former	No	no	no	64.1	23.35	yes	<25	1.197	20481.76226
2005-2006	31802	0	0	0	0	2	56	60	Female	Non-Hispanic white	Married/with a partner	High school and over	36872.63922	1149	40796.34465	14771.97563	13098.34639	9018.276762	438.2071366	222.8024369	134.0295909	303.7423847	332.4630113	1369.886858	8178.416014	3432.985205	667.9721497	12249.78242	64.83899043	3.481288077	7936.901654	1016.971279	0	41.77545692	1.305483029	0.43516101	8.268059182	Current/former	Current/former	Yes	yes	no	73.4	29.29	yes	<30	1.149	18436.31961
2005-2006	31807	0	0	0	0	2	44	57	Female	Other	Unmarried and other	High school and over	97651.74194	1755.5	43275.42011	17369.41042	16021.64625	5029.90601	428.6528055	243.8051837	181.1449729	316.7188835	328.1116491	1836.513814	8940.757619	4446.026773	923.6684705	14401.31017	76.90116776	0	4375.106807	522.6431216	0	66.64767872	6.266021077	7.120478496	11.10794645	Never	Current/former	Yes	yes	no	113.6	45.79	yes	>=30	1.7555	48825.87097
2005-2006	31813	0	0	0	0	1	55	47	Female	Mexican American	Unmarried and other	High school and over	51160.75474	1547	36519.06917	12768.58436	14100.84034	7031.027796	279.896574	81.1247576	101.1635423	179.7026503	210.4072398	1156.75501	7067.873303	2984.809308	536.199095	13300.90498	81.77117001	1.616031028	6224.305107	698.4486102	0	79.18552036	1.939237233	0	19.06916613	Current/former	Current/former	No	no	no	82.6	29.76	yes	<30	1.547	25580.37737
2005-2006	31814	0	0	0	0	2	47	58	Male	Non-Hispanic white	Married/with a partner	High school and over	47000.36805	2926	47380.38278	14828.94737	18515.55024	9537.423103	97.91524265	58.09979494	36.56869446	100.9911141	110.9022556	922.5905673	8491.285031	4576.21326	960.0136705	17090.05468	188.3116883	47.84688995	8480.861244	603.3834586	6.835269993	68.52358168	0.854408749	0	2.221462748	Current/former	Current/former	No	yes	no	114.7	29.53	yes	<30	2.926	23500.18403
2005-2006	31820	0	0	0	0	2	58	58	Male	Mexican American	Unmarried and other	High school and over	43379.55249	2109	18219.53532	3993.835941	6459.22238	5968.705548	26.55286866	11.85395922	14.69890944	29.39781887	32.0056899	105.2631579	2469.179706	1101.232812	145.0924609	6228.070175	61.40350877	6.40113798	5252.252252	496.4438122	0	111.9013751	9.246088193	20.86296823	23.94499763	Never	Current/former	No	no	yes	74.4	25.09	yes	<30	2.109	21689.77625
2005-2006	31827	0	0	0	0	1	49	46	Female	Non-Hispanic black	Unmarried and other	High school and over	47268.71368	1619.5	49197.28311	16114.54153	18747.14418	9582.895956	280.6421735	152.5162087	89.22506947	217.3510343	252.5470824	1165.483174	9268.292683	4039.827107	917.8758876	17305.03242	190.4908923	53.10280951	8694.041371	701.4510651	1.852423588	86.44643408	8.953380673	4.322321704	50.94164866	Current/former	Current/former	Yes	yes	no	70.8	25.97	no	<30	1.6195	23634.35684
2005-2006	31830	0	0	0	0	1	58	62	Female	Mexican American	Married/with a partner	High school and over	1975.195591	2723.5	30857.35267	10218.83606	11239.21425	6624.013218	244.3546907	164.1270424	139.7099321	188.5441527	207.6372315	860.2900679	5494.951349	2638.700202	289.88434	10812.92455	56.3612998	3.304571324	5963.833303	509.0875711	0	96.56691757	1.468698366	7.894253718	20.37818983	Never	Current/former	No	no	no	58.1	26.17	yes	<30	2.7235	987.5977955
2005-2006	31831	0	0	0	0	1	46	46	Male	Non-Hispanic white	Married/with a partner	High school and over	84599.81976	2790.5	49849.48934	16424.29672	18004.3003	11660.63429	349.2205698	197.9931912	176.4916682	277.0112883	546.3178642	1454.040495	8397.957355	4483.24673	665.651317	16817.77459	143.3434868	20.96398495	10125.24637	1329.152482	6.09209819	64.50456907	35.83587171	17.55957714	43.54058412	Never	Current/former	No	no	no	108	33.04	no	>=30	2.7905	42299.90988
2005-2006	31833	0	0	0	0	1	56	41	Male	Mexican American	Married/with a partner	Less than high school	26585.57075	1185	30000	6864.135021	11342.19409	8748.101266	46.83544304	42.61603376	40.08438819	46.83544304	51.89873418	207.5949367	4613.924051	1683.966245	340.5063291	10916.03376	62.86919831	2.53164557	7955.696203	599.5780591	0	142.6160338	4.641350211	0	37.97468354	Never	Current/former	No	no	no	75.3	26.65	no	<30	1.185	13292.78538
2005-2006	31843	0	0	0	0	1	51	54	Female	Non-Hispanic black	Married/with a partner	High school and over	24479.1034	1513	38182.41904	16481.49372	11893.91937	6165.895572	570.720423	303.7012558	246.860542	406.8076669	1108.06345	2025.446134	7730.998017	3576.338401	566.0938533	10965.6312	92.53139458	2.974223397	5303.701256	428.2881692	30.07270324	104.4282882	68.07666887	12.88830139	96.49702578	Current/former	Current/former	No	yes	no	68.1	28.86	no	<30	1.513	12239.5517
2005-2006	31857	0	0	0	0	1	44	74	Female	Non-Hispanic white	Unmarried and other	High school and over	56805.63167	1882	50629.64931	21329.17109	14981.66844	9901.700319	847.2369819	511.1583422	327.3113709	692.3485654	715.1965994	2447.130712	10548.88417	4705.100956	776.0361318	13923.48565	86.07863974	2.922422954	8173.485654	1046.227418	2.922422954	154.357067	63.23060574	25.23910733	120.3506908	Current/former	Current/former	No	no	no	55.2	22.48	yes	<25	1.882	28402.81584
2005-2006	31859	0	0	0	0	1	49	46	Female	Non-Hispanic white	Married/with a partner	High school and over	94315.58963	2613	43585.91657	12499.04325	15855.72139	11179.86988	61.23230004	40.75774971	133.1802526	130.8840413	731.3432836	694.9866054	6965.939533	3421.163414	749.5216227	14853.99923	159.395331	0.191350938	9545.924225	867.2024493	2.296211251	88.97818599	6.123230004	12.43781095	22.19670876	Never	Current/former	No	no	no	71.4	26.81	no	<30	2.613	47157.79481
2005-2006	31878	0	0	0	0	1	46	55	Male	Mexican American	Married/with a partner	High school and over	11548.12584	2130	55701.87793	13304.92958	20570.18779	17042.25352	57.27699531	30.28169014	26.29107981	43.89671362	90.84507042	544.600939	7936.619718	3924.882629	702.5821596	19564.31925	142.2535211	3.286384977	14429.81221	1710.56338	2.112676056	136.6197183	100	20.89201878	105.6338028	Current/former	Current/former	No	no	no	90.8	29.51	yes	<30	2.13	5774.062918
2005-2006	31894	0	0	0	0	1	55	61	Female	Mexican American	Married/with a partner	High school and over	2359.648448	3015.5	32309.73305	11979.60537	10912.12071	6434.090532	273.4206599	237.2740839	218.371746	250.2072625	271.2651302	1168.297131	6580.003316	2646.824739	329.1328138	10359.31023	91.02967999	0	5629.912121	765.3788758	0	21.38948765	0.165809982	0	0.165809982	Never	Current/former	Yes	yes	no	84.8	32.96	yes	>=30	3.0155	1179.824224
2005-2006	31897	1	1	1	1	2	49	79	Male	Non-Hispanic white	Married/with a partner	High school and over	88706.84044	1543.5	46022.02786	15168.12439	16761.58082	10144.80078	411.4026563	162.941367	116.9420149	238.0952381	254.9400713	1386.459346	8371.234208	3812.439261	771.6229349	15621.31519	80.98477486	8.746355685	8993.197279	998.3803045	0	53.44995141	0.647878199	0	8.098477486	Never	Current/former	Yes	yes	no	123.4	43.21	yes	>=30	1.5435	44353.42022
2005-2006	31898	0	0	0	0	1	48	73	Male	Non-Hispanic white	Unmarried and other	High school and over	26287.18646	1759	52524.16146	14196.41842	18359.0108	16151.50654	429.7896532	260.943718	164.2978965	331.7225696	362.9903354	1107.731666	7973.848778	3113.132462	320.0682206	17665.15065	329.7328027	2.558271745	15437.46447	663.1608869	0	26.4354747	0.852757248	3.411028994	5.116543491	Current/former	Current/former	No	no	no	76.3	24.44	no	<25	1.759	13143.59323
2005-2006	31913	0	0	0	0	2	46	48	Female	Non-Hispanic white	Married/with a partner	High school and over	176415.3724	1737.5	61260.43165	21198.84892	24802.01439	10796.25899	480.8633094	265.6115108	193.381295	344.4604317	402.3021583	1638.848921	11915.39568	5221.294964	1094.964029	23115.10791	402.5899281	0.863309353	10016.11511	430.7913669	0	149.352518	1.151079137	0	10.64748201	Current/former	Current/former	No	no	no	60.6	22.48	yes	<25	1.7375	88207.68622
2005-2006	31914	0	0	0	0	2	44	51	Male	Non-Hispanic white	Married/with a partner	High school and over	62056.56297	2917.5	39518.42331	12640.78835	15156.98372	7713.967438	113.7960583	61.18251928	43.35904027	72.49357326	145.8440446	753.5561268	7205.141388	3856.212511	789.0317052	13984.23308	156.6409597	13.88174807	6799.485861	648.1576692	0.342759212	96.82947729	44.38731791	9.254498715	46.958012	Current/former	Current/former	No	no	no	60.5	22.06	yes	<25	2.9175	31028.28149
2005-2006	31923	0	0	0	0	1	51	65	Male	Non-Hispanic black	Married/with a partner	High school and over	16164.62435	2069.5	22188.93453	6877.023436	7991.543851	4945.397439	62.81710558	32.61657405	22.95240396	61.60908432	125.3926069	388.4996376	3866.876057	2011.3554	416.0425223	7336.796328	94.22565837	36.24063784	3989.852621	497.2215511	3.624063784	113.5539986	59.43464605	22.95240396	72.48127567	Current/former	Current/former	No	yes	no	127.2	35.05	yes	>=30	2.0695	8082.312174
2005-2006	31926	0	0	0	0	1	45	51	Female	Non-Hispanic white	Married/with a partner	High school and over	93414.1002	2514	48615.75179	16399.56245	15702.86396	13059.06921	585.5210819	308.6714399	183.1742243	399.1646778	462.8082737	1660.302307	8640.61257	3746.420048	553.1026253	14893.79475	109.9840891	4.176610979	11570.60461	1337.708831	0.596658711	34.80509149	11.33651551	6.76213206	50.91487669	Never	Current/former	No	yes	no	116.6	41.56	yes	>=30	2.514	46707.0501
2005-2006	31937	0	0	0	0	2	50	57	Male	Non-Hispanic white	Married/with a partner	High school and over	62753.77323	2370	47244.72574	14532.91139	20437.76371	9179.746835	67.93248945	50.63291139	47.46835443	70.46413502	86.91983122	727.6371308	8263.924051	4731.434599	663.2911392	19449.36709	124.4725738	18.35443038	8284.177215	837.5527426	20.46413502	29.74683544	0.421940928	0.210970464	0	Current/former	Current/former	Yes	yes	no	102.2	36.38	yes	>=30	2.37	31376.88661
2005-2006	31939	0	0	0	0	2	49	41	Male	Non-Hispanic black	Unmarried and other	High school and over	37726.19035	1589	50182.50472	12610.76149	21470.10699	12391.44116	0	0	10.06922593	10.06922593	62.61799874	550.660793	7653.870359	3887.979862	741.6614223	20238.82945	256.1359346	94.39899308	11210.82442	818.43927	40.59156702	46.88483323	50.34612964	10.69855255	114.5374449	Current/former	Current/former	No	yes	no	107.2	30.85	no	>=30	1.589	18863.09518
2005-2006	31943	0	0	0	0	2	44	65	Female	Non-Hispanic white	Unmarried and other	High school and over	40640.37641	1472.5	39609.50764	18498.81154	13080.47538	7270.967742	802.0373514	385.0594228	243.4634975	449.2359932	481.1544992	1912.393888	8931.06961	4801.358234	494.057725	10038.70968	43.46349745	7.130730051	6226.485569	918.8455008	0.679117148	14.2614601	17.99660441	5.772495756	38.37011885	Never	Current/former	No	no	no	86	32.09	yes	>=30	1.4725	20320.18821
2005-2006	31944	0	0	0	0	1	44	66	Female	Non-Hispanic white	Unmarried and other	High school and over	43699.24743	1954.5	34080.32745	11902.2768	11138.14275	9017.139933	261.7037606	131.2356101	88.00204656	186.2368892	194.1673062	791.2509593	5909.695574	3933.231005	296.4952673	10575.8506	51.93144027	19.69813251	7713.481709	951.9058583	12.27935533	34.02404707	41.44282425	9.2095165	89.79278588	Current/former	Current/former	Yes	yes	no	72.1	27.88	yes	<30	1.9545	21849.62371
2005-2006	31945	0	0	0	0	2	50	67	Male	Non-Hispanic white	Married/with a partner	Less than high school	19429.86222	1833.5	58470.13908	14509.95364	17920.09817	19206.98118	11.99890919	8.453776929	114.5350423	139.0782656	1120.534497	734.1150804	8457.049359	3710.389965	626.9430052	16783.74693	223.0706299	26.99754568	16575.94764	2314.698664	2.181619853	200.7090265	13.63512408	19.63457867	52.90428143	Current/former	Current/former	Yes	no	no	89.4	29.33	yes	<30	1.8335	9714.931111
2005-2006	31946	0	0	0	0	1	49	65	Female	Non-Hispanic white	Married/with a partner	High school and over	52511.74309	985	30177.66497	10801.01523	10544.16244	6213.19797	303.5532995	116.751269	105.5837563	165.4822335	196.4467005	925.3807107	6013.705584	2721.827411	497.4619289	9791.878173	78.17258883	4.568527919	5470.558376	601.0152284	0	70.55837563	0.507614213	5.583756345	14.72081218	Never	Never	Yes	yes	no	65	24.71	yes	<25	0.985	26255.87154
2005-2006	31947	0	0	0	0	2	49	61	Female	Non-Hispanic black	Unmarried and other	High school and over	15395.03954	1420.5	32724.39282	14920.45055	11127.41992	3736.008448	537.8387892	250.6159803	249.9120028	353.74868	607.8845477	1861.316438	7080.605421	3533.966913	496.656107	10338.96515	38.01478353	0	3218.585005	480.1126364	0	24.28722281	0	0	2.463921155	Never	Current/former	No	yes	no	92.6	35.55	yes	>=30	1.4205	7697.519769
2005-2006	31960	0	0	0	0	2	58	56	Male	Mexican American	Married/with a partner	Less than high school	7036.702246	2104.5	37186.98028	9024.471371	14788.07318	10507.00879	111.6654787	61.05963412	53.21929199	79.82893799	104.537895	426.2295082	5430.268472	2273.224044	437.6336422	14094.79686	167.9733904	0.47517225	9475.409836	808.030411	0	112.6158232	6.889997624	16.1558565	38.25136612	Current/former	Current/former	Yes	no	no	74.8	26.85	yes	<30	2.1045	3518.351123
2005-2006	31962	0	0	0	0	1	56	54	Female	Mexican American	Unmarried and other	High school and over	10012.77142	1451	34465.8856	14242.93591	12004.47967	4871.812543	422.467264	231.2198484	158.8559614	321.8470021	335.2860096	1419.021365	7653.342522	3300.482426	881.1164714	10835.6306	89.93797381	1.033769814	4250.516885	401.1026878	0	146.1061337	5.858028946	4.135079256	26.87801516	Current/former	Current/former	No	yes	no	66.1	28.46	yes	<30	1.451	5006.38571
2005-2006	31967	0	0	0	0	2	51	63	Female	Non-Hispanic black	Unmarried and other	High school and over	12878.03828	1749.5	52929.4084	17294.94141	21334.38125	9893.969706	448.9854244	263.2180623	158.6167476	359.5312947	428.1223207	1555.587311	8788.796799	4829.665619	697.0563018	20378.96542	126.6076022	10.86024578	9118.033724	687.0534438	0.571591883	47.72792226	2.572163475	0.857387825	0.571591883	Current/former	Current/former	No	no	no	93.3	33.98	yes	>=30	1.7495	6439.01914
2005-2006	31972	0	0	0	0	2	44	73	Female	Non-Hispanic white	Married/with a partner	High school and over	46688.78872	1863.5	58196.94124	25617.92326	18432.78776	9453.447813	913.8717467	592.701905	549.2353099	862.0874698	1838.207674	3068.41964	11737.59056	5415.347464	801.1805742	17379.1253	169.3050711	57.41883552	8428.76308	975.5835793	0	31.39254092	0.536624631	0	2.146498524	Current/former	Current/former	No	yes	no	64	23.37	yes	<25	1.8635	23344.39436
2005-2006	31975	0	0	0	0	1	45	51	Female	Non-Hispanic white	Unmarried and other	High school and over	77816.57294	2029.5	35723.0845	15433.8507	10837.39837	6034.244888	349.5934959	199.556541	334.8115299	413.895048	1556.54102	1862.28135	7064.547918	3233.555063	650.8992363	9641.783691	94.35821631	0.4927322	4678.245873	611.4806603	0	67.25794531	4.1882237	5.420054201	19.709288	Current/former	Current/former	No	no	no	105.4	37.17	yes	>=30	2.0295	38908.28647
2005-2006	31978	0	0	0	0	2	47	46	Female	Non-Hispanic white	Married/with a partner	High school and over	71732.00829	1569	33314.21287	11784.89484	11484.38496	7442.638623	322.8170809	169.5347355	118.5468451	223.709369	253.027406	1052.581262	6375.717017	2890.057361	641.1727215	10471.95666	87.31676227	14.9776928	6569.471001	667.3040153	0.318674315	86.67941364	14.34034417	11.47227533	41.42766093	Current/former	Current/former	No	no	no	92.7	34.17	yes	>=30	1.569	35866.00415
2005-2006	31979	0	0	0	0	2	57	51	Male	Non-Hispanic white	Unmarried and other	High school and over	67820.46364	3997	40670.50288	12194.02052	14323.74281	7810.482862	304.4783588	167.8759069	95.94696022	211.033275	240.930698	1174.255692	6589.692269	2914.936202	634.3507631	13315.36152	78.05854391	51.91393545	7126.219665	546.7850888	0	64.17312985	1.376032024	8.756567426	10.13259945	Never	Current/former	No	no	no	79.1	24.06	yes	<25	3.997	33910.23182
2005-2006	31992	1	0	1	1	2	47	81	Male	Non-Hispanic white	Married/with a partner	High school and over	57761.56036	1930.5	42545.97255	13731.93473	14200.4662	10698.5237	366.2263662	204.8692049	127.1691272	267.8062678	308.4693085	1127.687128	7323.491323	3461.797462	521.3675214	13246.30925	79.77207977	1.036001036	9839.160839	801.3468013	0.259000259	47.91504792	4.144004144	0.259000259	6.993006993	Current/former	Current/former	Yes	yes	no	76	25.54	yes	<30	1.9305	28880.78018
2005-2006	31993	0	0	0	0	2	56	61	Female	Non-Hispanic black	Unmarried and other	High school and over	11427.97167	1536	37373.04688	10805.01302	15286.13281	8195.638021	94.40104167	47.8515625	54.6875	100.2604167	398.7630208	666.015625	5900.716146	3285.15625	617.5130208	14484.375	72.265625	0	7179.6875	604.1666667	6.510416667	55.98958333	52.08333333	63.80208333	151.6927083	Current/former	Current/former	No	yes	no	53.2	22.06	yes	<25	1.536	5713.985837
2005-2006	32001	0	0	0	0	1	46	41	Female	Other	Married/with a partner	High school and over	161028.2303	1534.5	40462.69143	12676.116	13033.56142	10401.43369	183.447377	117.6278918	162.2678397	236.2333007	963.8318671	1077.223851	6472.466601	3274.356468	519.0615836	12360.05213	93.18996416	0	9206.581949	1008.471815	0	81.78559791	8.797653959	14.98859563	27.69631802	Current/former	Current/former	Yes	no	no	65.1	26.72	yes	<30	1.5345	80514.11514
2005-2006	32003	0	0	0	0	2	46	77	Female	Non-Hispanic white	Unmarried and other	High school and over	114047.7104	2529	46067.61566	18451.9573	16797.15302	7261.763543	479.6362198	284.8952155	242.5860024	433.5705813	885.33017	1805.456702	8955.713721	4557.928035	742.5860024	15782.32503	146.5005931	20.36378015	6374.456307	679.1221827	0.395413207	144.1281139	0.790826414	12.06010281	19.77066034	Never	Current/former	No	yes	no	78.9	31.61	yes	>=30	2.529	57023.8552
2005-2006	32011	0	0	0	0	2	46	74	Female	Non-Hispanic black	Married/with a partner	High school and over	48969.77914	1262	44393.81933	13453.24881	19436.21236	8365.689382	174.3264659	86.76703645	50.31695721	112.1236133	128.7638669	769.4136292	7868.066561	3897.7813	851.822504	18267.82884	200.8716323	1.980982567	7535.657686	608.9540412	0.792393027	131.141046	5.942947702	9.508716323	25.35657686	Current/former	Current/former	Yes	yes	no	83.4	33.07	yes	>=30	1.262	24484.88957
2005-2006	32013	1	0	1	1	2	52	58	Female	Non-Hispanic white	Married/with a partner	High school and over	49778.78332	1323	22139.07785	5179.516251	7759.637188	6802.721088	30.99017385	17.76266062	9.448223734	23.05366591	36.28117914	196.5230537	3189.720333	1533.257748	316.7044596	7303.476946	65.00377929	0	5641.345427	1031.368103	0.755857899	45.35147392	7.936507937	5.291005291	15.87301587	Never	Current/former	No	no	no	63.4	22.81	no	<25	1.323	24889.39166
2005-2006	32014	0	0	0	0	2	49	59	Female	Non-Hispanic white	Unmarried and other	High school and over	239251.1937	1783.5	56383.51556	19058.59265	20834.87525	12813.00813	567.4236053	258.4805158	176.3386599	373.4230446	368.3767872	2063.638912	9819.736473	4559.573872	916.1760583	19548.35997	118.3067003	0.841042893	11023.82955	1578.076815	0	16.54051023	0.560695262	0	0	Never	Current/former	No	yes	no	77.5	27.43	no	<30	1.7835	119625.5969
2005-2006	32017	0	0	0	0	2	54	59	Female	Mexican American	Married/with a partner	Less than high school	70782.55037	1121.5	30748.99688	12199.28667	12016.9416	2964.333482	213.5532769	176.9950959	152.4743647	197.9491752	238.965671	1177.886759	6457.868926	3213.107445	605.439144	11017.83326	48.59563085	0	2578.243424	333.9277753	0	41.90815872	0	0	0	Never	Current/former	No	no	no	58	25.07	yes	<30	1.1215	35391.27518
2005-2006	32024	0	0	0	0	1	44	47	Male	Non-Hispanic white	Married/with a partner	High school and over	57730.09517	4434	43605.09698	14409.33694	17944.74515	7357.013983	228.6874154	124.1542625	88.63328823	168.0198466	213.6896707	1024.13171	7954.442941	4162.156067	919.0347316	16643.77537	88.52052323	1.01488498	6494.925575	658.8858818	20.52322959	66.53134867	2.368064953	4.848894903	7.555254849	Current/former	Current/former	No	no	yes	83.1	30.41	yes	>=30	4.434	28865.04758
2005-2006	32030	0	0	0	0	2	44	80	Male	Non-Hispanic white	Married/with a partner	High school and over	18754.77643	3079	48686.26177	18192.10783	17019.32446	9283.208834	451.7700552	258.6878857	158.1682364	332.2507308	385.8395583	1570.964599	9409.710945	5128.937967	856.284508	15852.06236	92.40012991	17.21338097	8221.987658	888.4378045	0.649561546	94.18642416	9.581032803	7.794738551	26.63202338	Current/former	Never	Yes	no	no	61.1	21.39	yes	<25	3.079	9377.388215
2005-2006	32035	0	0	0	0	2	53	60	Male	Non-Hispanic black	Married/with a partner	High school and over	6810.951614	2068.5	40087.01958	13486.10104	15456.61107	7457.094513	207.3966642	135.1220691	86.05269519	173.0722746	205.2211748	1022.9635	7644.670051	3604.060914	943.6789944	14138.74788	104.4234953	24.6555475	6571.18685	763.1133672	0	94.27121102	0.966884216	2.417210539	3.625815809	Current/former	Current/former	Yes	no	no	92.6	26.85	yes	<30	2.0685	3405.475807
2005-2006	32036	0	1	1	1	1	54	44	Female	Non-Hispanic white	Married/with a partner	High school and over	193760.8686	2989	33295.41653	8896.453663	12481.93376	7791.234527	123.4526598	71.59585146	52.02408832	98.02609568	128.3037805	628.9729006	5140.515222	2322.181332	498.4944798	11688.35731	96.18601539	0	6860.823018	726.6644363	0	49.18032787	2.341920375	5.18568083	10.03680161	Never	Current/former	No	no	no	103.3	35.66	yes	>=30	2.989	96880.43428
2005-2006	32038	0	0	0	0	1	56	61	Male	Mexican American	Married/with a partner	High school and over	29681.36443	1959	31431.85299	9689.892802	12252.16947	6526.799387	161.5620214	78.86676876	46.70750383	116.1306789	139.612047	625.0638081	5655.946912	2565.594691	503.3180194	11553.85401	112.8126595	1.78662583	5877.233282	466.819806	0.765696784	73.25165901	10.71975498	4.594180704	55.13016845	Current/former	Current/former	Yes	no	no	84.1	32.53	yes	>=30	1.959	14840.68221
2005-2006	32039	0	0	0	0	2	46	77	Male	Non-Hispanic white	Married/with a partner	High school and over	22797.35758	2208	34592.3913	14097.59964	11058.19746	5811.141304	466.9384058	285.326087	214.673913	354.3931159	376.3586957	1622.509058	7260.869565	3298.460145	552.9891304	10240.94203	77.44565217	62.72644928	4970.108696	681.6123188	6.793478261	68.38768116	29.66485507	0.226449275	40.76086957	Never	Current/former	No	no	no	85.1	25.63	yes	<30	2.208	11398.67879
2005-2006	32042	0	0	0	0	2	52	66	Female	Non-Hispanic black	Unmarried and other	High school and over	18868.24117	1051.5	36096.05326	9443.176415	14448.88255	9065.145031	72.7532097	38.04089396	23.77555873	62.29196386	101.7593913	364.7170709	5639.56253	2359.486448	424.1559677	13668.56871	263.9087019	5.23062292	8424.631479	577.746077	0	47.07560628	4.279600571	9.034712316	16.16737993	Never	Current/former	No	yes	yes	62.5	23.47	yes	<25	1.0515	9434.120585
2005-2006	32044	0	0	0	0	2	51	53	Female	Non-Hispanic black	Unmarried and other	High school and over	54438.11465	1132	38789.75265	11302.12014	12361.74912	11081.27208	251.3250883	147.5265018	92.75618375	197.8798587	227.4734982	908.1272085	6366.607774	2799.028269	490.7243816	11666.07774	60.9540636	14.13427562	9666.077739	1168.286219	3.091872792	129.4169611	16.34275618	6.183745583	78.62190813	Current/former	Current/former	No	yes	no	78.6	27.23	yes	<30	1.132	27219.05732
2005-2006	32061	2	2	2	1	1	55	79	Female	Non-Hispanic white	Unmarried and other	High school and over	67285.28338	1069.5	39920.52361	9004.675082	14865.82515	12642.82375	6.077606358	4.207573633	6.54511454	40.2057036	66.38616176	174.3805517	5831.229547	2608.228144	484.3384759	14113.60449	127.1622253	64.51612903	10873.77279	1558.204769	0	146.3300608	4.675081814	0	36.46563815	Current/former	Current/former	Yes	no	no	67.7	29.23	yes	<30	1.0695	33642.64169
2005-2006	32068	0	0	0	0	2	48	81	Female	Non-Hispanic white	Unmarried and other	Less than high school	45914.65281	2078	44961.50144	18084.21559	17903.03176	5673.724735	351.0587103	227.1414822	307.2666025	437.439846	1404.956689	1821.222329	8336.381136	4695.620789	757.6997113	16726.17902	115.2550529	33.20500481	5088.787295	529.5957652	0	32.00192493	0.481231954	1.203079885	4.571703561	Never	Current/former	No	yes	no	99.8	34.25	yes	>=30	2.078	22957.32641
2005-2006	32075	0	0	0	0	2	44	85	Female	Non-Hispanic white	Unmarried and other	High school and over	21751.22872	1634	29947.98042	11899.32681	9063.341493	6473.072215	444.9204406	259.7919217	155.752754	347.9192166	400.5507956	1458.996328	6002.753978	2600.673195	391.6768666	8500.917993	37.94369645	19.27784578	5721.23623	727.3561812	0	13.46389229	2.753977968	0	2.447980416	Current/former	Current/former	No	yes	no	66.1	26.25	yes	<30	1.634	10875.61436
2005-2006	32079	0	0	0	0	1	55	50	Male	Other	Married/with a partner	High school and over	53303.15775	2967	38100.77519	10096.22514	15793.89956	9294.405123	73.81193124	33.87259858	22.91877317	51.73576003	56.45433097	410.8527132	5952.982811	3186.720593	527.6373441	14875.63195	111.0549376	9.437141894	8145.770138	757.1621166	3.53892821	78.86754297	52.2413212	3.875968992	114.4253455	Current/former	Current/former	Yes	yes	no	85.8	27.98	yes	<30	2.967	26651.57887
2005-2006	32082	0	0	0	0	2	49	60	Male	Non-Hispanic black	Married/with a partner	High school and over	9446.461149	1690	41520.71006	11041.71598	13781.95266	13463.90533	90.23668639	56.21301775	41.42011834	79.58579882	193.1952663	444.3786982	6397.04142	3422.485207	602.6627219	12926.33136	71.00591716	1.479289941	11983.43195	1223.964497	0	127.5147929	9.763313609	20.41420118	43.78698225	Current/former	Current/former	No	yes	no	67.2	22.27	no	<25	1.69	4723.230575
2005-2006	32086	0	0	0	0	1	56	40	Male	Mexican American	Married/with a partner	High school and over	11920.41769	2443.5	33050.9515	8905.25885	12402.90567	8390.423573	40.72027829	24.14569265	14.5283405	60.56885615	65.07059546	498.2606916	5387.763454	2203.396767	710.4563127	11634.54062	68.5492122	0	7374.87211	933.4970329	0	62.8197258	0	2.455494168	5.320237364	Current/former	Current/former	No	no	no	71.6	24.23	yes	<25	2.4435	5960.208847
2005-2006	32093	0	0	0	0	1	46	53	Male	Mexican American	Unmarried and other	High school and over	10762.88844	2893	37521.60387	13680.7812	14364.67335	5549.083996	173.3494642	81.57621846	60.49083996	117.0065676	119.7718631	956.2737643	7907.362599	3933.460076	854.3034912	13190.11407	164.5350847	13.8264777	4893.19046	450.2246803	8.987210508	86.58831663	1.209816799	1.728309713	5.530591082	Current/former	Current/former	No	no	no	78.1	26.03	no	<30	2.893	5381.444218
2005-2006	32094	0	0	0	0	1	46	45	Female	Non-Hispanic white	Married/with a partner	High school and over	70201.24239	2275.5	48061.9644	18924.19249	19286.75016	6095.80312	555.2625797	275.5438365	161.7226983	388.9255109	399.0331795	1990.771259	9688.859591	5028.784882	862.6675456	18099.75829	88.5519666	24.17051198	5360.799824	671.720501	9.009009009	20.65480114	3.73544276	0.219731927	0.219731927	Current/former	Current/former	No	no	no	102.6	34.16	no	>=30	2.2755	35100.6212
2005-2006	32099	0	0	0	0	1	50	65	Male	Non-Hispanic black	Unmarried and other	High school and over	10430.28924	2049	33418.74085	10343.58224	11471.20547	9253.29429	234.7486579	129.3313812	79.06295754	182.0400195	207.1742313	848.4626647	5587.847731	2838.213763	445.3391898	10885.79795	77.84285017	6.100536847	8070.766227	1003.416301	10.00488043	35.62713519	14.15324549	8.78477306	31.23474866	Current/former	Current/former	No	yes	no	105.4	36.47	yes	>=30	2.049	5215.144618
2005-2006	32107	0	0	0	0	1	46	50	Male	Non-Hispanic white	Married/with a partner	High school and over	78490.89976	2697	32083.79681	10010.75269	11195.58769	8137.560252	289.7664071	156.0993697	111.9762699	189.4697812	203.7449017	901.3718947	5214.682981	2553.763441	338.3388951	10057.65666	252.8735632	152.206155	6594.734891	549.1286615	53.02187616	71.37560252	285.5024101	57.47126437	399.1472006	Current/former	Current/former	No	yes	no	55.2	18.38	yes	<25	2.697	39245.44988
2005-2006	32112	0	0	0	0	1	48	41	Male	Non-Hispanic white	Unmarried and other	High school and over	53963.45615	3138.5	37172.21603	10916.67994	15166.79943	8315.118687	155.0103553	62.60952684	90.1704636	133.0253306	623.3869683	652.2223992	5476.660825	2999.362753	311.2952047	14477.93532	220.6468058	56.23705592	7734.586586	464.871754	0	48.74940258	4.938664967	6.531782699	15.93117731	Never	Current/former	No	no	no	88.4	31.74	yes	>=30	3.1385	26981.72807
2005-2006	32113	0	0	0	0	2	58	62	Female	Mexican American	Married/with a partner	High school and over	3219.562888	1386	32323.23232	10196.9697	10896.1039	8131.673882	243.8672439	116.1616162	99.92784993	134.9206349	172.7994228	846.6810967	6028.499278	2247.113997	417.3881674	10316.01732	55.91630592	0.721500722	7265.873016	735.9307359	0	46.53679654	2.886002886	4.329004329	13.34776335	Never	Current/former	Yes	no	no	75.3	32.89	yes	>=30	1.386	1609.781444
2005-2006	32118	0	0	0	0	1	49	62	Male	Non-Hispanic white	Married/with a partner	High school and over	54870.14576	2331.5	30982.2003	11383.01523	11872.18529	4696.118379	257.3450568	137.250697	78.91915076	167.9176496	201.5869612	962.4705125	6094.359854	3172.421188	591.0358139	10871.97083	63.69290157	14.58288655	4063.692902	419.0435342	0	204.8037744	0.857816856	0	7.505897491	Never	Current/former	No	yes	no	87.3	31.42	yes	>=30	2.3315	27435.07288
2005-2006	32127	0	0	0	0	2	53	49	Female	Non-Hispanic white	Married/with a partner	High school and over	95506.58935	1375.5	51741.18502	20121.04689	16362.41367	10507.81534	534.351145	231.5521628	136.6775718	272.9916394	303.5259905	1524.173028	10072.70084	6351.145038	756.8157034	15075.97237	110.5052708	71.61032352	9101.054162	1209.741912	0	48.70956016	3.635041803	3.635041803	7.270083606	Current/former	Current/former	No	yes	no	51	21.7	yes	<25	1.3755	47753.29468
2005-2006	32129	0	0	0	0	2	44	70	Male	Non-Hispanic white	Married/with a partner	High school and over	50939.5059	2138.5	33341.12696	10003.74094	10707.03764	9468.318915	186.1117606	92.82207155	71.07785831	118.0734159	150.5728314	738.6018237	6066.635492	2332.709843	429.0390461	9942.950666	99.36871639	71.31166706	8467.38368	909.7498246	1.870469956	46.2941314	2.338087444	6.780453589	11.92424597	Current/former	Current/former	No	yes	no	98.3	32.06	no	>=30	2.1385	25469.75295
2005-2006	32136	0	0	0	0	1	49	42	Female	Non-Hispanic white	Married/with a partner	High school and over	75195.65889	2593.5	47501.44592	17318.87411	17602.27492	9377.289377	481.0102179	263.3506844	227.1062271	383.8442259	847.5033738	1611.143243	9135.145556	3871.409292	897.0503181	16143.04993	189.1266628	1.735106998	8274.918064	757.0850202	3.470213997	99.28667823	57.83689994	27.37613264	72.10333526	Never	Never	No	no	no	88.3	33.4	yes	>=30	2.5935	37597.82944
2005-2006	32138	0	0	0	0	1	50	47	Female	Non-Hispanic white	Married/with a partner	High school and over	135819.8352	1900.5	31549.59221	11652.19679	9327.282294	7978.952907	364.3777953	177.0586688	143.6464088	266.7719021	621.415417	1200.47356	5699.289661	2703.235991	364.640884	8769.534333	39.46329913	0	7024.993423	858.4583004	1.052354644	17.89002894	5.787950539	17.62694028	37.35858984	Never	Current/former	No	no	no	65.8	25.45	yes	<30	1.9005	67909.91762
2005-2006	32140	0	0	0	0	1	51	69	Female	Non-Hispanic black	Married/with a partner	High school and over	10433.74386	1893.5	33234.75046	9326.115659	12347.24056	8768.418273	54.92474254	33.5357803	48.85133351	76.57776604	341.1671508	437.021389	5020.068656	2997.623449	371.2701347	11813.30869	90.57301294	3.432796409	7797.465012	648.2703987	0	88.7245841	1.320306311	10.82651175	17.42804331	Never	Never	No	no	no	91.9	33.23	yes	>=30	1.8935	5216.871931
2005-2006	32153	0	0	0	0	1	46	43	Female	Non-Hispanic white	Married/with a partner	High school and over	190594.3301	2657.5	34464.72248	12360.11289	12114.01693	7291.627469	329.0686736	189.0874882	180.4327375	311.3828786	730.7619944	1233.301976	5884.854186	3119.473189	558.7958608	11410.72437	58.51364064	4.891815616	6481.843838	711.5710254	4.327375353	15.61618062	24.27093133	10.53621825	36.12417686	Current/former	Current/former	No	no	no	81	28.8	no	<30	2.6575	95297.16507
2005-2006	32154	0	0	0	0	1	51	63	Female	Non-Hispanic black	Married/with a partner	High school and over	17532.72725	1414	49292.78642	11486.56294	17801.9802	16227.72277	15.20509194	8.840169731	61.52758133	77.43988685	629.0664781	470.2970297	7176.449788	2594.413013	1042.432815	16345.82744	297.7369165	0	14335.57284	1505.304102	0	147.1004243	17.68033946	25.81329562	55.8698727	Current/former	Current/former	No	no	no	92.8	39.69	yes	>=30	1.414	8766.363623
2005-2006	32163	1	0	1	1	2	55	47	Female	Mexican American	Unmarried and other	Less than high school	11869.29615	1222.5	25456.03272	10594.27403	9433.537832	3270.347648	235.99182	132.5153374	77.3006135	164.8261759	186.5030675	956.2372188	6037.218814	2367.689162	488.3435583	8676.07362	38.03680982	0.408997955	2964.826176	251.1247444	0	41.71779141	0.81799591	0	6.54396728	Never	Current/former	No	yes	yes	77.8	32.26	yes	>=30	1.2225	5934.648075
2005-2006	32167	0	0	0	0	1	49	75	Male	Non-Hispanic white	Married/with a partner	High school and over	67532.69795	1014	36962.52465	11790.92702	13626.72584	8296.844181	141.025641	72.97830375	38.46153846	131.6568047	135.1084813	825.443787	6482.741617	3479.783037	756.9033531	12483.72781	133.1360947	51.77514793	7324.457594	929.4871795	0	39.9408284	0.986193294	0.493096647	0	Current/former	Current/former	Yes	yes	no	120.7	38.75	yes	>=30	1.014	33766.34897
2005-2006	32175	0	0	0	0	2	52	51	Male	Other	Married/with a partner	High school and over	55813.42634	2130	37169.01408	11000.23474	13508.21596	8966.431925	216.6666667	122.3004695	82.15962441	168.5446009	164.3192488	689.2018779	6210.328638	3061.971831	434.5070423	12898.82629	86.61971831	1.17370892	7946.00939	819.4835681	10.56338028	91.78403756	4.929577465	13.14553991	44.36619718	Never	Current/former	No	no	no	69.4	25.55	yes	<30	2.13	27906.71317
2005-2006	32179	0	0	0	0	2	58	53	Female	Mexican American	Unmarried and other	Less than high school	7108.32205	946	31601.47992	8858.350951	6233.615222	14249.47146	349.3657505	204.5454545	125.7928118	243.1289641	286.4693446	902.2198732	4672.832981	1804.439746	170.1902748	5917.547569	56.02536998	7.928118393	11551.79704	2573.46723	0	69.23890063	0	11.62790698	15.32769556	Current/former	Current/former	No	yes	no	78.9	30.94	yes	>=30	0.946	3554.161025
2005-2006	32193	1	0	1	1	1	57	76	Male	Non-Hispanic white	Unmarried and other	High school and over	48918.42475	2268	36263.22751	11778.65961	14567.23986	7137.786596	277.9982363	143.29806	137.1252205	244.9294533	280.2028219	1079.585538	6352.513228	2834.215168	533.5097002	13749.55908	86.64021164	7.495590829	6201.27866	702.1604938	5.291005291	85.31746032	36.37566138	16.09347443	62.83068783	Current/former	Current/former	Yes	yes	yes	79.5	25.75	yes	<30	2.268	24459.21237
2005-2006	32200	0	0	0	0	2	55	60	Female	Mexican American	Married/with a partner	Less than high school	10331.36026	2546	42845.64022	17256.67714	16501.96386	5507.2663	433.8177533	297.5255302	224.666143	335.0353496	359.1908877	1734.87824	8790.652003	4580.51846	669.6779262	15187.74548	71.48468185	0.785545954	4820.306363	602.3173606	0.196386489	45.95443833	1.178318932	0.196386489	7.266300079	Never	Current/former	Yes	yes	yes	79	32.84	yes	>=30	2.546	5165.680128
2005-2006	32201	0	0	0	0	2	54	53	Female	Non-Hispanic white	Unmarried and other	High school and over	248888.2008	1152.5	30334.0564	13485.90022	9573.969631	3997.830803	520.1735358	241.64859	173.1019523	388.2863341	420.824295	1630.802603	6766.59436	3081.561822	612.1475054	8796.095445	42.95010846	0	3265.943601	469.8481562	23.86117137	62.90672451	4.338394794	7.37527115	14.31670282	Current/former	Current/former	Yes	no	no	110	40.36	yes	>=30	1.1525	124444.1004
2005-2006	32204	0	0	0	0	1	56	40	Female	Mexican American	Unmarried and other	High school and over	11227.54054	1236.5	39733.11767	11785.6854	16033.96684	9193.691872	170.6429438	107.9660332	100.6874242	160.5337647	363.5260817	766.2757784	5980.994743	3731.095835	296.4011322	15496.15851	69.55115245	1.617468662	8416.902548	580.6712495	1.213101496	43.2672867	59.03760615	10.5135463	53.780833	Never	Current/former	No	no	no	78.8	31.13	yes	>=30	1.2365	5613.770269
2005-2006	32211	0	0	0	0	2	55	55	Male	Non-Hispanic white	Married/with a partner	High school and over	192777.8501	1464.5	37968.58996	11731.64903	13719.01673	9191.87436	272.106521	141.345169	94.23011267	186.7531581	248.5489928	849.7780813	7013.315125	2321.952885	229.4298395	13109.2523	144.7593035	11.60805736	8745.305565	421.9870263	0	9.559576647	0	1.365653807	2.04848071	Current/former	Current/former	No	no	no	79.9	27.68	yes	<30	1.4645	96388.92506
2005-2006	32212	0	0	0	0	2	49	46	Male	Non-Hispanic white	Unmarried and other	High school and over	68480.51264	2474.5	43325.92443	16118.2057	16504.34431	6085.471812	223.6815518	121.0345524	107.2944029	172.5601132	340.6748838	1165.285916	8507.375227	4934.532229	919.175591	14942.61467	157.6075975	45.66579107	5325.722368	559.3049101	0	61.2244898	1.010305112	3.030915336	12.72984441	Current/former	Current/former	Yes	no	no	100.2	31.27	yes	>=30	2.4745	34240.25632
2005-2006	32214	0	0	0	0	1	47	45	Female	Non-Hispanic white	Married/with a partner	High school and over	32982.28275	1593.5	39610.91936	10948.54095	16255.41261	9041.418262	186.3821776	68.71666144	66.20646376	134.6093505	141.1986194	722.6231566	6402.572953	2882.334484	688.1079385	15189.51992	70.28553499	1.568873549	7929.714465	806.4010041	0	101.3492313	4.392845937	5.961719485	28.8672733	Current/former	Current/former	No	no	no	80.6	29.04	yes	<30	1.5935	16491.14137
2005-2006	32216	0	0	0	0	1	49	53	Female	Non-Hispanic white	Married/with a partner	High school and over	89109.22316	2075.5	37381.35389	12254.87834	13493.13418	8587.56926	201.6381595	72.51264755	50.10840761	93.47145266	144.0616719	518.4292941	6813.779812	4027.463262	498.9159239	11370.99494	97.32594556	10.84076126	7758.612383	545.4107444	25.77692122	75.64442303	3.854492893	5.78173934	18.54974705	Never	Current/former	No	yes	no	72.2	26.39	yes	<30	2.0755	44554.61158
2005-2006	32226	0	0	0	0	2	52	40	Male	Non-Hispanic black	Unmarried and other	High school and over	22090.19551	2131	23430.31441	7683.481933	8374.941342	4922.102299	145.9408728	145.7062412	148.5218207	152.0412952	171.5157203	674.8005631	4205.068043	1764.899108	369.7794463	7886.907555	118.0197091	0	4461.520413	394.4157672	0	38.01032379	4.927264195	7.273580479	15.48568747	Current/former	Current/former	No	yes	no	53	19.03	no	<25	2.131	11045.09775
2005-2006	32230	0	0	0	0	1	50	59	Male	Non-Hispanic white	Married/with a partner	High school and over	77354.90257	3092	42770.05175	14902.4903	13297.05692	11100.09702	338.6157827	208.2794308	261.3195343	386.3195343	1450.517464	1493.369987	7012.774903	3421.410091	438.7128072	12680.46572	74.87063389	0.808538163	9843.305304	1146.992238	0	71.15135834	2.263906856	1.940491591	15.3622251	Never	Current/former	No	no	no	90.8	25.8	no	<30	3.092	38677.45129
2005-2006	32239	0	0	0	0	2	53	60	Female	Non-Hispanic white	Married/with a partner	High school and over	64536.71169	935.5	40245.85783	14420.09621	14711.91876	7533.404596	418.4927846	148.5836451	102.6189204	226.0823089	241.0475681	1427.578835	7989.310529	3580.438268	826.8305719	13645.10957	97.80865847	22.98236237	6718.332443	679.8503474	0	59.32656334	4.275788348	4.275788348	8.017103153	Current/former	Current/former	No	yes	no	54.8	21.11	yes	<25	0.9355	32268.35585
2005-2006	32245	0	0	0	0	1	44	61	Male	Non-Hispanic white	Married/with a partner	High school and over	69092.80492	2119.5	45737.20217	12695.68294	14838.87709	13986.31753	279.547063	153.3380514	114.1778721	180.9389007	218.2118424	1051.191319	7218.683652	3114.885586	637.6503892	13787.21397	205.7088936	65.58150507	11280.49068	1479.594244	52.60674687	140.8351026	260.202878	57.79665015	369.4267516	Never	Current/former	No	no	no	115.3	34.24	no	>=30	2.1195	34546.40246
2005-2006	32254	0	0	0	0	1	54	65	Male	Non-Hispanic white	Married/with a partner	High school and over	56055.21672	1552.5	21159.42029	5121.73913	9416.10306	5133.333333	1.93236715	1.288244767	0	17.06924316	18.35748792	134.2995169	3077.294686	1749.436393	310.4669887	9029.307568	67.31078905	1.610305958	4416.425121	508.2125604	2.576489533	47.34299517	65.70048309	10.62801932	56.68276973	Never	Never	No	no	no	81.6	26.19	yes	<30	1.5525	28027.60836
2005-2006	32256	0	0	0	0	2	45	42	Female	Mexican American	Married/with a partner	Less than high school	12880.96324	1292.5	23574.46809	6654.932302	8189.168279	6685.49323	142.3597679	58.4139265	64.60348162	88.58800774	86.26692456	489.7485493	3827.852998	1667.698259	351.6441006	7705.996132	62.66924565	0	5864.216634	668.4719536	0.773694391	68.08510638	8.123791103	14.70019342	27.46615087	Never	Current/former	No	no	no	65.9	26.26	yes	<30	1.2925	6440.481619
2005-2006	32265	0	0	0	0	2	50	69	Female	Non-Hispanic white	Unmarried and other	High school and over	84500.4735	2196	31479.96357	12385.70128	11100.63752	5519.808743	172.5865209	79.91803279	128.4153005	212.6593807	871.8123862	1001.138434	6111.338798	3569.444444	477.6867031	10482.01275	55.10018215	0	4933.287796	441.9398907	0.455373406	103.8251366	3.187613843	2.504553734	6.830601093	Current/former	Current/former	No	yes	yes	77.4	28.05	yes	<30	2.196	42250.23675
2005-2006	32268	0	0	0	0	2	46	65	Male	Non-Hispanic white	Unmarried and other	High school and over	23653.71503	1942	39134.91246	14337.53862	14813.59423	6636.714727	292.7394439	151.9052523	82.64675592	221.4212152	251.2873326	1126.673532	7801.493306	3881.565396	731.2049434	13332.13182	157.8269825	39.39237899	5980.69001	587.0236869	0	18.53759011	0	0.257466529	0	Current/former	Current/former	No	no	no	115.3	37.1	yes	>=30	1.942	11826.85752
2005-2006	32270	0	0	0	0	2	44	57	Female	Non-Hispanic white	Married/with a partner	High school and over	113901.8941	1703.5	19677.13531	5506.310537	6449.368946	5660.405048	90.69562665	55.18051071	58.40915762	88.34751981	96.27238039	315.5268565	2937.775169	1706.486645	115.6442618	6077.194012	31.11241561	0.58702671	4825.946581	507.1910772	0	6.750807162	0	0.58702671	1.467566774	Never	Never	No	yes	no	131.8	49.61	yes	>=30	1.7035	56950.94703
2005-2006	32271	0	0	0	0	1	49	83	Male	Non-Hispanic white	Married/with a partner	High school and over	59553.9702	2761.5	33539.74289	10310.51965	12793.22832	7998.732573	228.6800652	137.0631903	126.3805903	176.1723701	223.9724787	848.9951114	5615.426399	2701.06826	379.5038928	12118.77603	103.385841	5.612891544	7140.50335	780.5540467	1.629549158	36.0311425	1.810610176	1.991671193	5.250769509	Current/former	Current/former	No	yes	no	82.2	27.53	yes	<30	2.7615	29776.9851
2005-2006	32272	0	0	0	0	2	44	83	Female	Non-Hispanic white	Unmarried and other	High school and over	22753.39142	982	37214.86762	9740.835031	13680.2444	11086.55804	140.5295316	64.66395112	41.75152749	83.50305499	110.4887984	359.9796334	5177.698574	3508.14664	203.6659878	13300.40733	72.81059063	0.509164969	10263.74745	795.8248473	0	18.83910387	0.509164969	0	3.564154786	Current/former	Current/former	No	yes	yes	70.9	29.93	yes	<30	0.982	11376.69571
2005-2006	32279	0	0	0	0	2	44	73	Female	Non-Hispanic white	Unmarried and other	High school and over	69005.54722	1711	29719.4623	5532.729398	8718.877849	12931.32671	36.528346	28.63822326	28.93045003	39.45061368	159.8480421	290.7656341	3220.923437	1646.113384	242.5482174	8211.279953	144.9444769	93.80479252	10019.57919	1432.787843	78.31677382	127.7030976	498.5388662	106.0783168	618.9362946	Current/former	Current/former	No	yes	no	83	28.92	yes	<30	1.711	34502.77361
2005-2006	32283	0	0	0	0	2	57	62	Male	Mexican American	Married/with a partner	Less than high school	15946.05507	1968.5	31013.46203	9008.382017	12024.13005	7004.82601	95.50419101	50.54610109	32.00406401	71.88214376	78.48615697	447.5488951	5577.089154	2451.358903	490.4749809	11357.88672	138.4302769	1.016002032	6282.956566	571.501143	0	84.58216916	1.524003048	0	13.97002794	Never	Current/former	Yes	no	no	69.1	25.98	yes	<30	1.9685	7973.027533
2005-2006	32290	0	0	0	0	2	48	43	Female	Non-Hispanic white	Married/with a partner	High school and over	123280.1145	1442.5	41681.10919	9670.710572	12175.04333	15881.45581	188.9081456	72.79029463	44.02079723	107.4523397	112.305026	557.0190641	5806.239168	2450.953206	475.5632582	11340.38128	104.6793761	1.039861352	13796.18718	1768.457539	1.386481802	61.00519931	9.358752166	8.318890815	23.57019064	Current/former	Current/former	No	no	no	85.5	31.48	yes	>=30	1.4425	61640.05726
2005-2006	32295	0	0	0	0	1	44	50	Male	Non-Hispanic white	Married/with a partner	High school and over	180901.1616	2169	34875.51867	12503.68834	10694.79023	9227.063163	377.132319	213.923467	146.8418626	246.1964039	240.2028585	1356.15491	6582.52651	2914.937759	514.0617796	9930.382665	50.48409405	10.14292301	7968.879668	1117.796219	27.66251729	31.35085293	36.42231443	8.068234209	35.03918857	Never	Current/former	No	no	no	82.4	26.51	no	<30	2.169	90450.58079
2005-2006	32296	0	0	0	0	1	44	43	Male	Non-Hispanic white	Unmarried and other	High school and over	60728.83122	2410.5	37093.96391	13688.44638	14405.10268	6055.382701	277.1209293	187.9278158	102.8832192	218.8342667	252.6446795	1041.692595	7564.405725	3658.99191	814.976146	13281.47687	130.8857084	0.829703381	5337.48185	497.4071769	27.38021157	99.77183157	5.185646132	7.052478739	26.55050819	Never	Never	No	yes	no	131.9	41.96	yes	>=30	2.4105	30364.41561
2005-2006	32298	0	0	0	0	1	47	62	Female	Other	Unmarried and other	High school and over	115584.283	1458.5	33260.19883	11327.04834	11122.0432	8695.23483	251.2855674	127.8711004	81.24785739	187.1786082	267.3980117	822.0774769	5971.888927	3195.406239	234.8303051	10595.4748	154.9537196	17.48371615	7852.245458	689.064107	3.428179637	33.59616044	23.65443949	6.170723346	39.76688378	Never	Current/former	No	yes	no	57.1	23.17	yes	<25	1.4585	57792.14152
2005-2006	32300	0	0	0	0	2	45	53	Male	Non-Hispanic black	Unmarried and other	High school and over	11257.11104	1570.5	33460.68131	9094.237504	14745.30404	7131.805158	43.61668259	26.74307545	18.78382681	50.30245145	45.84527221	334.9251831	5150.588984	3094.874244	486.4692773	14017.51035	119.0703598	21.96752627	6475.326329	553.008596	0	50.30245145	3.183699459	4.775549188	15.60012735	Current/former	Current/former	No	no	no	54.8	17.2	no	<25	1.5705	5628.555521
2005-2006	32312	1	1	1	1	2	46	83	Male	Non-Hispanic white	Married/with a partner	Less than high school	31753.30414	1623.5	34527.25593	11402.52541	10117.03111	9966.738528	327.6870958	197.7209732	148.4447182	280.5666769	519.5565137	1093.008931	6040.960887	2505.081614	454.2654758	9381.275023	65.90699107	4.9276255	8764.089929	1047.120419	0	79.76593779	3.695719125	10.16322759	21.86633816	Current/former	Current/former	No	yes	no	60.2	19.68	yes	<25	1.6235	15876.65207
2005-2006	32316	1	1	1	1	2	46	85	Female	Non-Hispanic white	Unmarried and other	High school and over	47974.29325	2717	31104.159	8699.484726	12264.26205	7523.003312	141.3323519	97.1659919	64.96135444	126.4262054	138.9400074	534.596982	4766.470372	2606.367317	302.1715127	11769.23077	67.35369893	18.95472948	6854.251012	612.4401914	0	28.15605447	2.208317998	2.760397497	6.072874494	Current/former	Current/former	No	yes	no	66.5	22.8	no	<25	2.717	23987.14663
2005-2006	32321	0	0	0	0	2	54	66	Male	Other	Unmarried and other	High school and over	6377.698296	1508.5	27633.41067	10224.72655	9852.171031	5123.964203	289.0288366	133.9078555	96.45343056	184.951939	213.7885317	1020.881671	5675.174014	2278.422274	471.9920451	9103.082532	71.59429897	32.48259861	4593.304607	418.959231	0	51.7069937	5.303281405	6.629101757	11.60092807	Current/former	Current/former	No	no	no	87.6	25.6	yes	<30	1.5085	3188.849148
2005-2006	32328	0	0	0	0	2	50	81	Female	Non-Hispanic white	Married/with a partner	High school and over	40056.86491	2073	29896.28558	11839.36324	10195.36903	6275.205017	287.9884226	180.656054	114.0858659	224.7949831	239.9903521	1039.315002	5963.82055	3468.885673	422.0935842	8653.400868	54.75156778	2.170767004	5416.787265	779.0641582	1.688374337	31.3555234	1.205981669	1.447178003	2.894356006	Current/former	Current/former	No	yes	yes	67.7	23.7	yes	<25	2.073	20028.43245
2005-2006	32333	0	0	0	0	1	47	45	Female	Non-Hispanic white	Married/with a partner	High school and over	80941.83408	1849.5	42465.53122	14359.82698	16606.3801	8205.190592	365.5041903	206.0016221	145.4447148	274.1281427	341.7139768	1263.044066	7428.764531	4002.703433	433.3603677	15884.83374	140.8488781	10.54339011	7257.637199	823.7361449	9.462016761	70.82995404	4.055150041	0.811030008	13.5171668	Current/former	Current/former	No	no	no	81.6	31.56	yes	>=30	1.8495	40470.91704
2005-2006	32343	0	0	0	0	2	45	61	Female	Non-Hispanic black	Married/with a partner	High school and over	5392.874698	2022.5	41985.16687	16372.3115	14419.28307	7088.009889	524.8454883	268.2323857	219.2830655	370.0865266	647.7132262	1675.401731	8266.749073	3900.618047	699.1347342	13344.37577	116.4400494	1.236093943	6202.966625	761.6810878	17.55253399	49.69097651	1.977750309	3.708281829	8.405438813	Never	Never	No	no	no	89.4	34.36	yes	>=30	2.0225	2696.437349
2005-2006	32350	1	1	1	1	1	49	76	Male	Non-Hispanic black	Unmarried and other	High school and over	11084.1075	3425.5	51091.81141	16421.25237	21965.8444	8793.606773	182.1631879	114.5818129	150.4889797	210.626186	703.6928915	915.9246825	9120.566341	4746.460371	848.0513794	20692.45366	362.4288425	0.875784557	8228.433805	346.8106846	2.773317764	94.43876806	28.6089622	17.66165523	33.57174135	Current/former	Current/former	No	yes	yes	82	27.46	yes	<30	3.4255	5542.053752
2005-2006	32358	0	0	0	0	1	56	53	Male	Mexican American	Married/with a partner	Less than high school	64907.27668	3036.5	47880.7838	16290.95999	22013.0084	6754.981064	51.37493825	22.72353038	13.50238762	36.88457105	40.67182612	899.3907459	10033.42664	4884.241726	1445.908118	20111.31237	75.41577474	0	5999.341347	589.9884736	0	107.3604479	0	0	0	Current/former	Current/former	No	no	no	75.3	24.28	yes	<25	3.0365	32453.63834
2005-2006	32359	0	0	0	0	1	49	41	Female	Non-Hispanic black	Married/with a partner	High school and over	17925.79676	1443	45249.48025	13283.78378	15362.43936	12255.37076	204.0887041	109.4941095	84.1995842	136.1746362	184.6846847	821.5523216	8014.899515	3383.229383	781.011781	14209.28621	230.7692308	0.346500347	10758.48926	1252.945253	0	114.6916147	5.890505891	9.009009009	24.25502426	Never	Current/former	No	yes	no	105.7	38.78	no	>=30	1.443	8962.898379
2005-2006	32360	0	0	0	0	2	50	55	Female	Non-Hispanic white	Married/with a partner	High school and over	77862.55716	1512.5	37166.94215	14672.72727	12260.82645	7103.471074	451.9008264	103.8016529	180.4958678	361.9834711	857.5206612	1695.867769	7060.495868	3457.190083	547.107438	11362.64463	55.53719008	5.289256198	6024.793388	693.553719	45.61983471	120.3305785	0.661157025	14.21487603	20.16528926	Current/former	Current/former	No	no	no	62.8	24.47	yes	<25	1.5125	38931.27858
2005-2006	32368	0	0	0	0	1	51	42	Female	Non-Hispanic black	Married/with a partner	High school and over	11335.26194	1755.5	48433.49473	14418.1145	19209.34207	11073.48334	179.151239	96.26886927	87.72429507	153.8023355	183.1387069	852.4636856	7849.045856	4602.392481	507.8325263	18397.60752	168.8977499	8.544574195	9930.219311	919.6810026	24.20962689	44.43178582	0	11.39276559	1.708914839	Never	Current/former	Yes	yes	no	75.6	25.29	no	<30	1.7555	5667.630968
2005-2006	32377	0	0	0	0	2	44	72	Female	Non-Hispanic white	Unmarried and other	High school and over	66017.25583	857.5	26058.30904	10834.40233	9231.48688	3351.020408	518.3673469	174.9271137	163.8483965	250.1457726	268.2215743	1262.390671	5615.16035	2219.241983	472.303207	8546.938776	78.13411079	1.166180758	2953.35277	316.6180758	0	51.89504373	1.749271137	0	11.0787172	Current/former	Current/former	No	yes	no	60.2	21.13	yes	<25	0.8575	33008.62792
2005-2006	32383	0	0	0	0	2	46	83	Female	Non-Hispanic white	Unmarried and other	High school and over	48168.5854	1663.5	26293.95852	8477.006312	9752.329426	5246.768861	165.6146679	113.014728	76.04448452	146.3781184	218.8157499	683.4986474	4814.247069	1990.081154	534.4153892	8955.515479	104.2981665	20.1382627	4762.248272	376.3149985	0	53.80222423	3.306281936	6.612563871	11.42170123	Never	Never	Yes	yes	no	73.3	29.66	yes	<30	1.6635	24084.2927
2005-2006	32388	0	0	0	0	1	50	55	Male	Other	Unmarried and other	High school and over	236117.6291	1298	41294.29892	14534.28351	17080.12327	6005.77812	252.6964561	134.0523883	75.50077042	155.238829	156.009245	1243.451464	8141.756549	3894.067797	942.2187982	15572.41911	90.90909091	0	5354.776579	582.0493066	0	47.76579353	0	0	1.540832049	Current/former	Current/former	No	no	no	72.9	25.89	yes	<30	1.298	118058.8145
2005-2006	32391	0	0	0	0	1	46	42	Female	Non-Hispanic white	Unmarried and other	High school and over	82705.69678	2214	25508.13008	8619.467028	8531.165312	4974.254743	142.5022584	78.36495032	86.49503162	131.4363144	404.9232159	686.5401987	4484.869015	2394.534779	488.0307136	7828.590786	50.81300813	14.22764228	4203.703704	375.7904246	0	170.0542005	11.51761518	24.84191509	36.35953026	Current/former	Current/former	No	no	no	90.8	33.39	no	>=30	2.214	41352.84839
2005-2006	32401	0	0	0	0	1	57	40	Female	Mexican American	Married/with a partner	High school and over	12710.3407	1620	32648.14815	13378.7037	9527.160494	7597.222222	471.2962963	290.4320988	191.0493827	487.345679	492.9012346	1647.530864	6163.271605	2824.691358	462.654321	8940.123457	19.75308642	0.617283951	6360.493827	1101.234568	0.617283951	11.11111111	0.617283951	0	3.086419753	Never	Current/former	No	yes	no	64	25.38	no	<30	1.62	6355.170351
2005-2006	32403	0	0	0	0	1	47	78	Female	Non-Hispanic white	Unmarried and other	High school and over	78141.20172	2518.5	47939.24955	20838.79293	16457.81219	6940.242208	807.0279929	449.6724241	280.9211832	620.8060353	638.276752	2594.798491	10205.67798	4853.087155	703.5934088	15690.09331	57.97101449	0.198530872	5999.404407	901.3301568	1.389716101	24.02223546	4.169148303	0.397061743	2.382370459	Current/former	Current/former	No	yes	no	46.5	16.94	yes	<25	2.5185	39070.60086
2005-2006	32406	0	0	0	0	2	50	50	Male	Non-Hispanic white	Married/with a partner	High school and over	140111.5471	3990.5	48743.26525	10298.83473	22798.1456	12157.74966	22.17767197	17.54166145	99.11038717	90.96604436	621.4760055	560.3307856	5963.287809	2457.712066	389.0489914	21862.42326	301.7165769	25.18481393	11525.62336	507.7058013	2.756546799	37.58927453	10.77559203	1.879463726	49.61784238	Current/former	Current/former	No	no	no	67.1	22.5	no	<25	3.9905	70055.77353
2005-2006	32414	0	0	0	0	2	47	78	Female	Non-Hispanic white	Married/with a partner	High school and over	143793.6249	1846.5	42575.14216	13649.87815	15930.1381	10171.67614	381.2618467	208.5025724	127.8093691	267.2623883	297.0484701	1153.804495	7209.856485	3487.679393	513.4037368	14789.06038	79.33929055	1.083130246	9038.451124	1060.384511	0.270782562	46.5746006	4.874086109	0.270782562	7.311129163	Never	Current/former	Yes	yes	yes	64.9	22.86	yes	<25	1.8465	71896.81247
2005-2006	32428	0	0	0	0	2	47	63	Female	Non-Hispanic white	Married/with a partner	High school and over	61251.615	1786.5	34671.1447	12613.76994	12974.81108	5585.502379	181.3602015	113.6300028	118.1080325	206.8289952	536.5239295	1142.737196	6684.019032	3188.916877	731.5980968	11944.86426	89.84047019	8.396305626	4994.962217	502.0990764	9.235936188	39.46263644	1.959137979	3.35852225	7.556675063	Current/former	Current/former	No	yes	no	50.5	20.23	yes	<25	1.7865	30625.8075
2005-2006	32436	0	0	0	0	2	44	51	Female	Non-Hispanic white	Married/with a partner	High school and over	69966.13319	2041.5	45383.2966	17174.13666	14503.55131	9897.624296	609.3558658	338.7215283	211.364193	451.6287044	480.7739407	1813.617438	8923.095763	3814.352192	549.1060495	13522.89983	90.37472447	28.41048249	9047.759001	791.5748224	0	18.36884644	0.244917952	0.244917952	1.469507715	Current/former	Current/former	No	no	no	57.3	23.61	yes	<25	2.0415	34983.06659
2005-2006	32440	0	0	0	0	2	47	72	Male	Non-Hispanic white	Married/with a partner	High school and over	16678.08283	1610.5	35963.98634	12467.55666	12793.54238	7590.189382	277.8640174	141.8814033	131.3256753	205.5262341	209.5622477	1044.085688	6837.938528	3273.828004	747.5939149	11809.9969	95.00155231	41.29152437	6862.775536	566.5942254	0	76.37379696	4.03601366	6.830176964	20.80099348	Never	Current/former	No	no	yes	118.9	36.45	no	>=30	1.6105	8339.041417
2005-2006	32442	1	1	1	1	1	56	72	Male	Mexican American	Unmarried and other	Less than high school	9720.841538	2317.5	36043.14995	8358.576052	17238.6192	7635.167206	122.3300971	77.02265372	68.82416397	109.8166127	219.6332255	566.7745415	4909.816613	2000	326.8608414	16664.29342	121.8985976	0	7163.322546	383.8187702	5.177993528	35.16720604	1.725997843	3.667745415	8.414239482	Current/former	Current/former	No	yes	no	64.3	23.73	yes	<25	2.3175	4860.420769
2005-2006	32443	1	0	1	1	1	44	69	Female	Non-Hispanic white	Unmarried and other	High school and over	49959.29521	1794.5	39832.82251	11712.17609	16668.15269	7842.295904	161.6049039	90.27584285	54.3326832	122.8754528	192.8113681	605.1825021	6448.314294	3735.023683	465.3106715	16020.89719	125.1044859	0	7196.712176	551.9643355	4.458066314	47.08832544	0	0	0.557258289	Never	Never	Yes	yes	no	110.7	42.08	yes	>=30	1.7945	24979.64761
2005-2006	32447	2	2	2	1	2	50	65	Male	Non-Hispanic white	Married/with a partner	High school and over	110740.7025	2138	33645.93078	10497.89523	10632.3667	9872.778297	269.4106642	95.65014032	92.60991581	164.4059869	161.8334892	926.5668849	5852.43218	2431.71188	452.0579981	9871.141254	108.9803555	20.57998129	8312.441534	1245.556595	6.782039289	80.91674462	56.1272217	12.16089804	116.2301216	Current/former	Current/former	Yes	no	no	83.6	26.74	no	<30	2.138	55370.35125
2005-2006	32452	0	0	0	0	2	49	74	Male	Non-Hispanic white	Married/with a partner	High school and over	27743.49119	1609	26995.02797	6378.806712	11919.20447	6816.345556	13.98384089	9.322560597	79.24176507	67.1224363	439.7141081	292.7284027	3631.758856	1504.66128	409.5711622	11309.19826	136.4201367	0.93225606	6376.009944	348.9745183	0	32.62896209	2.796768179	5.282784338	10.8763207	Current/former	Current/former	Yes	yes	no	81.8	25.99	yes	<30	1.609	13871.74559
2005-2006	32459	0	0	0	0	2	47	62	Female	Non-Hispanic white	Unmarried and other	High school and over	36813.45798	2174	44747.01012	16143.28427	17052.66789	7621.665133	225.3909844	122.125115	149.2640294	214.3514259	681.6927323	1106.485741	8868.905244	4430.542778	787.0285189	15715.0414	234.8206072	3.909843606	6933.532659	483.4406624	0	72.44710212	1.609935603	5.059797608	8.049678013	Current/former	Current/former	No	yes	no	48.1	19.56	yes	<25	2.174	18406.72899
2005-2006	32467	0	0	0	0	1	46	48	Female	Non-Hispanic white	Married/with a partner	High school and over	82773.38924	1177	31452.84622	12197.1113	10836.4486	6112.99915	366.6100255	184.3670348	105.3525913	238.7425658	240.86661	1251.062022	6329.226848	3070.943076	587.0858114	9913.763806	70.94307562	0	5373.831776	690.3143585	0	28.03738318	0	0	0	Never	Current/former	No	no	no	71.7	24.21	yes	<25	1.177	41386.69462
2005-2006	32477	0	0	0	0	2	56	41	Female	Non-Hispanic black	Unmarried and other	High school and over	21178.4156	1281	36451.99063	10566.35441	11356.36222	11344.2623	250.5854801	143.2474629	114.3637783	163.9344262	231.459797	863.7782982	6076.112412	2400.858704	644.8087432	10365.7299	155.7377049	1.170960187	10182.27947	796.6432475	1.170960187	107.7283372	8.977361436	39.03200625	76.8930523	Never	Never	No	no	no	72.3	29.11	yes	<30	1.281	10589.2078
2005-2006	32483	0	0	0	0	1	54	40	Male	Mexican American	Married/with a partner	Less than high school	10167.20637	1921.5	34478.27218	11525.3708	11993.23445	7864.689045	186.3127765	180.8482956	179.5472287	190.7364039	219.8803018	890.9705959	6873.276086	2584.959667	437.9391101	11444.18423	64.53291699	0	7149.882904	540.9836066	0.260213375	83.26827999	7.025761124	11.96981525	22.37835025	Current/former	Current/former	No	no	no	76.1	25.46	yes	<30	1.9215	5083.603186
2005-2006	32488	0	0	0	0	2	52	50	Female	Non-Hispanic white	Married/with a partner	High school and over	136193.6006	2001	46506.74663	10756.37181	15723.38831	16397.8011	85.2073963	34.48275862	21.73913043	47.72613693	74.21289355	377.5612194	7115.192404	2697.151424	404.7976012	15096.2019	142.9285357	0.99950025	14831.33433	1428.035982	1.249375312	55.22238881	8.995502249	7.746126937	19.24037981	Never	Never	No	no	no	104.5	37.11	yes	>=30	2.001	68096.80032
2005-2006	32489	0	0	0	0	1	47	62	Male	Non-Hispanic white	Married/with a partner	High school and over	86703.56882	1204.5	46176.83686	14757.16065	16978.82939	10317.97426	311.3325031	176.0066418	116.6459112	230.8011623	284.7654628	1072.644251	8714.819427	3572.436696	546.2847655	16198.42258	174.7613117	1.245330012	9183.893732	650.8924865	0	88.00332088	3.320880033	0	15.77418016	Never	Current/former	No	yes	no	100.4	30.88	no	>=30	1.2045	43351.78441
2005-2006	32497	0	0	0	0	2	44	74	Female	Non-Hispanic white	Unmarried and other	High school and over	27086.43876	2349	34938.2716	14784.16347	12071.94551	4723.073648	495.9557258	313.5376756	230.3107705	388.2503193	424.8616433	1795.019157	7296.296296	3549.16986	553.4269902	11245.8493	56.61983823	0.212856535	4052.362708	580.8854832	0	44.48701575	5.108556833	5.534269902	10.21711367	Current/former	Current/former	No	yes	no	62.7	24.9	no	<25	2.349	13543.21938
2005-2006	32504	0	0	0	0	1	47	58	Male	Non-Hispanic black	Married/with a partner	High school and over	15131.39989	2546.5	42248.18378	14185.54879	16801.88494	7757.706656	200.8639309	73.82682113	51.83585313	123.8955429	134.8910269	910.4653446	8637.149028	3806.204595	1316.709209	15164.34322	197.918712	4.712350285	6840.369134	605.3406637	0	136.0691145	11.78087571	16.493226	39.66228156	Current/former	Current/former	No	yes	no	76.7	26.54	no	<30	2.5465	7565.699946
2005-2006	32517	0	0	0	0	2	47	61	Male	Non-Hispanic white	Unmarried and other	High school and over	53256.94509	2854.5	38088.98231	14690.13838	13715.01139	7823.086355	407.2517078	233.3158171	157.4706604	288.3166929	307.9348397	1335.960764	7651.602733	3871.255912	557.7158872	12179.19075	71.99159222	4.203888597	6589.245052	806.0956385	13.83779996	48.51988089	1.226134174	1.401296199	7.882291119	Current/former	Current/former	No	no	no	56.9	20.11	no	<25	2.8545	26628.47255
2005-2006	32521	0	0	0	0	1	50	53	Male	Non-Hispanic white	Married/with a partner	High school and over	27136.22291	2221.5	38919.64889	10529.37205	15360.56718	10467.92708	57.39365294	39.16272789	56.04321404	82.1516993	273.2388026	512.0414135	5837.497187	3305.19919	554.5802386	14511.14112	112.0864281	9.678145397	9034.436192	819.7164078	21.60702228	112.7616475	212.4690524	37.58721585	187.4859329	Current/former	Current/former	No	no	no	65.9	20.41	no	<25	2.2215	13568.11145
2005-2006	32526	0	0	0	0	1	54	51	Female	Non-Hispanic white	Married/with a partner	High school and over	125807.7212	1182.5	28384.77801	12517.54757	6811.41649	7091.331924	287.5264271	183.5095137	430.8668076	472.3044397	2251.585624	1722.621564	5014.799154	1856.659619	372.5158562	6099.788584	9.725158562	0	6624.524313	448.6257928	0	0	0	0	0	Current/former	Current/former	No	no	no	56.7	21.08	no	<25	1.1825	62903.86061
2005-2006	32531	0	0	0	0	2	55	55	Male	Non-Hispanic white	Unmarried and other	High school and over	85073.38772	787.5	25726.98413	13330.79365	8152.380952	1663.492063	552.3809524	337.1428571	198.7301587	426.6666667	472.3809524	1623.492063	6301.587302	3205.079365	536.5079365	7422.222222	33.65079365	0	1453.333333	168.2539683	0	25.3968254	0	0	0	Current/former	Current/former	No	yes	no	83.6	26	yes	<30	0.7875	42536.69386
2005-2006	32540	0	1	1	1	2	51	60	Female	Non-Hispanic black	Married/with a partner	High school and over	21279.10005	1099.5	33874.4884	10092.31469	13128.69486	5663.028649	38.65393361	24.10186448	15.46157344	36.83492497	48.65848113	584.3565257	6361.527967	2731.696226	644.838563	12845.83902	86.40291041	0	5217.826285	386.9940882	0	86.40291041	0.90950432	0.45475216	3.183265121	Never	Current/former	No	yes	no	90.8	33.84	yes	>=30	1.0995	10639.55002
2005-2006	32548	0	0	0	0	2	46	64	Male	Non-Hispanic white	Married/with a partner	High school and over	57728.92389	2471	40008.09389	12212.26224	14596.72197	9633.751518	230.0687981	120.801295	74.26143262	162.6871712	218.1303116	892.3512748	6112.707406	3326.386079	558.2760016	13718.13031	141.0360178	7.082152975	8382.233913	1071.023877	0	115.7426143	1.821125051	8.700930797	22.86523675	Current/former	Current/former	No	yes	yes	81.6	22.87	yes	<25	2.471	28864.46195
2005-2006	32550	0	0	0	0	2	44	56	Male	Non-Hispanic white	Married/with a partner	High school and over	52046.27507	3166.5	44473.39334	13782.88331	16900.52108	11248.38149	377.8619927	204.9581557	118.5851887	252.644876	339.6494552	1117.479867	7307.27933	3329.385757	352.281699	15558.81889	243.0127901	18.31675351	9997.789357	906.0476867	15.15869256	26.21190589	108.3214906	7.895152376	118.1114796	Never	Current/former	No	yes	no	68.3	21.22	yes	<25	3.1665	26023.13754
2005-2006	32556	0	0	0	0	2	56	41	Female	Non-Hispanic white	Unmarried and other	High school and over	56062.58878	1094	32783.3638	8645.795247	10707.95247	9285.191956	89.12248629	49.36014625	37.93418647	64.89945155	98.26325411	467.5502742	5449.268739	2184.186472	710.23766	9799.360146	105.11883	2.742230347	7866.54479	684.1864717	1.371115174	152.6508227	76.32541133	32.90676417	93.6928702	Current/former	Current/former	No	yes	no	72	26.97	no	<30	1.094	28031.29439
2005-2006	32564	0	0	0	0	1	49	43	Male	Non-Hispanic black	Unmarried and other	High school and over	46101.38388	3142	39379.37619	12317.31381	13829.72629	10055.85614	219.4462126	93.41183959	61.90324634	156.5881604	118.2367919	967.059198	6971.037556	3229.630808	818.2686187	12647.67664	123.8064927	44.08020369	9317.154679	697.3265436	0	26.89369828	0	1.909611712	2.54614895	Current/former	Current/former	No	no	no	99.9	32.47	yes	>=30	3.142	23050.69194
2005-2006	32565	0	0	0	0	1	46	48	Female	Mexican American	Unmarried and other	High school and over	49467.91708	2259.5	25456.9595	8179.464483	8857.711883	6190.750166	246.7360035	132.5514494	103.3414472	151.3609206	202.0358486	736.2248285	4463.598141	1874.972339	394.5563178	8215.976986	77.67205134	6.638636867	5331.26798	615.8442133	3.098030538	85.85970347	14.60500111	13.27727373	75.01659659	Never	Current/former	No	no	no	58.2	22.42	yes	<25	2.2595	24733.95854
2005-2006	32566	0	0	0	0	2	52	43	Male	Non-Hispanic black	Married/with a partner	High school and over	20386.00909	1905	21070.86614	5900	7284.776903	6130.708661	83.20209974	40.94488189	24.9343832	55.38057743	66.40419948	366.1417323	3399.475066	1711.286089	337.5328084	6414.96063	86.08923885	104.4619423	4646.981627	546.9816273	0	61.67979003	6.56167979	13.64829396	19.68503937	Never	Current/former	No	yes	no	90.2	30.92	yes	>=30	1.905	10193.00454
2005-2006	32573	0	0	0	0	2	51	46	Male	Non-Hispanic black	Unmarried and other	High school and over	24912.73437	2759.5	38276.86175	10216.34354	15587.60645	9136.256568	4.529806124	3.442652654	31.52745063	37.32560246	349.3386483	431.962312	5679.470919	3371.444102	579.4527994	14681.10165	169.0523646	67.58470737	7604.638521	478.528719	54.90125023	154.9193695	294.7997826	77.00670411	415.2926255	Never	Current/former	No	no	no	88.5	29.95	no	<30	2.7595	12456.36718
2005-2006	32577	0	0	0	0	1	44	45	Male	Non-Hispanic white	Unmarried and other	High school and over	57730.09517	902	33325.94235	8692.904656	13492.79379	8044.345898	68.18181818	38.80266075	92.57206208	107.5388027	652.4390244	552.1064302	5017.738359	1967.2949	613.6363636	12584.81153	169.0687361	1.10864745	7594.789357	231.1529933	0	94.78935698	6.651884701	10.53215078	25.49889135	Current/former	Current/former	Yes	no	no	139.2	38.2	yes	>=30	0.902	28865.04758
2005-2006	32586	0	0	0	0	1	49	67	Female	Non-Hispanic white	Married/with a partner	High school and over	144169.6151	1614	41341.38786	17418.83519	14684.63445	5200.123916	551.425031	304.5229244	185.5638166	421.6232962	413.5687732	1616.171004	8784.696406	4671.623296	883.8289963	13402.41636	159.5415118	76.20817844	4574.349442	552.354399	0	34.69640644	4.646840149	4.646840149	9.293680297	Never	Current/former	No	yes	no	69.5	27.98	yes	<30	1.614	72084.80755
2005-2006	32588	0	0	0	0	1	55	65	Male	Non-Hispanic white	Married/with a partner	High school and over	165545.2677	3111.5	33001.76764	10176.12084	12560.82275	6486.582034	194.2792865	80.50779367	56.08227543	128.0732766	114.2535754	920.2956773	5774.546039	2547.64583	575.6066206	11730.19444	89.66736301	0.803470995	5813.594729	639.2415234	0	21.21163426	0.964165194	0.160694199	2.249718785	Never	Current/former	No	no	no	84.4	23.96	yes	<25	3.1115	82772.63386
2005-2006	32591	0	0	0	0	1	51	52	Female	Non-Hispanic black	Married/with a partner	High school and over	29798.68418	1869.5	36343.94223	10890.87991	12883.92618	9503.075689	213.1585986	109.3875368	74.61888205	153.249532	180.7970045	710.8852634	6306.766515	2858.785772	681.1981813	11970.84782	92.2706606	1.337255951	8506.285103	786.5739503	18.9890345	78.36319872	8.023535705	16.58197379	25.40786306	Never	Current/former	No	no	no	96.3	41.25	yes	>=30	1.8695	14899.34209
2005-2006	32592	0	0	0	0	2	46	51	Male	Non-Hispanic white	Married/with a partner	High school and over	156716.7224	2142	33354.34174	8315.826331	14093.60411	9055.555556	19.14098973	10.97105509	10.03734827	37.34827264	40.8496732	308.1232493	4973.856209	2607.843137	334.5004669	13189.54248	51.12044818	8.636788049	8518.207283	472.2222222	0	7.936507937	0.233426704	0	0	Never	Current/former	No	no	no	80.7	25.88	yes	<30	2.142	78358.36119
2005-2006	32599	0	0	0	0	2	46	45	Female	Non-Hispanic white	Married/with a partner	High school and over	77865.54645	828	43617.14976	13820.04831	20758.45411	5964.371981	0	0	0	39.85507246	33.21256039	478.8647343	8547.101449	4689.613527	1258.454106	18986.11111	303.1400966	198.6714976	5303.140097	508.4541063	0	117.7536232	3.623188406	3.623188406	6.642512077	Current/former	Current/former	No	yes	no	63.2	24.38	yes	<25	0.828	38932.77322
2005-2006	32609	0	0	0	0	1	55	45	Male	Mexican American	Unmarried and other	High school and over	10017.5505	2177	30597.15204	11124.71291	9948.553055	6750.574185	392.7423059	132.0624713	104.2719339	210.1515847	247.8180983	1150.206706	6107.717042	2546.39412	455.6729444	9245.980707	96.92237023	4.823151125	5961.185117	643.3164906	12.17271475	44.32705558	2.296738631	6.66054203	11.02434543	Never	Current/former	No	no	no	102.9	39.6	yes	>=30	2.177	5008.775252
2005-2006	32615	0	0	0	0	1	57	64	Female	Mexican American	Unmarried and other	Less than high school	6772.562898	1597.5	47840.37559	17812.83255	16143.03599	9938.028169	354.6165884	188.1064163	258.8419405	400.9389671	1870.735524	1898.591549	8160.876369	4236.932707	724.256651	15100.15649	62.59780908	1.564945227	8782.472613	940.8450704	10.01564945	110.7981221	5.007824726	12.51956182	31.61189358	Current/former	Current/former	Yes	yes	yes	68.8	28.97	yes	<30	1.5975	3386.281449
2005-2006	32619	0	0	0	0	1	57	52	Male	Mexican American	Married/with a partner	Less than high school	14781.63265	1605.5	43519.15291	12057.30302	16854.87387	10651.51043	132.9803799	38.61725319	27.09436313	73.80878231	68.82591093	589.2245406	7551.541576	3294.9237	853.9395827	15727.49922	159.1404547	22.42292121	9452.818437	958.5798817	0	143.5689816	5.605730302	6.851448147	37.99439427	Never	Current/former	Yes	yes	no	80.2	27.95	yes	<30	1.6055	7390.816325
2005-2006	32620	0	0	0	0	2	46	51	Male	Mexican American	Married/with a partner	Less than high school	60528.73235	2329	38898.66896	11525.33276	17701.58866	6388.793474	17.38943753	16.53069987	54.95920996	48.08930872	455.9896951	612.7093173	6129.025333	3824.602834	557.5354229	16815.3714	80.93602404	0	5784.02748	495.2769429	0	55.17389438	1.288106483	5.152425934	10.09016745	Never	Current/former	No	no	no	59.1	24.13	no	<25	2.329	30264.36618
2005-2006	32624	0	0	0	0	2	49	74	Female	Non-Hispanic white	Married/with a partner	High school and over	69624.88835	1063	33137.34713	9748.824083	12508.93697	7940.733772	171.6839135	123.7064911	90.31044214	143.4619003	179.6801505	575.7290687	5290.686736	2837.723424	295.3904045	11922.38946	143.9322672	18.81467545	7049.388523	681.5616181	16.9332079	74.7883349	7.525870179	5.644402634	47.03668862	Current/former	Current/former	Yes	no	no	66	28.64	yes	<30	1.063	34812.44417
2005-2006	32629	0	0	0	0	2	47	71	Female	Non-Hispanic white	Married/with a partner	High school and over	43668.86669	782	34437.34015	11739.76982	8510.230179	10915.60102	131.713555	73.52941176	279.4117647	314.5780051	1982.736573	1333.759591	5046.675192	2277.493606	347.1867008	7913.043478	55.62659847	0.639386189	9957.161125	918.1585678	0	19.18158568	0	1.278772379	1.918158568	Never	Never	No	yes	no	54.6	22.01	yes	<25	0.782	21834.43334
2005-2006	32632	0	0	0	0	2	44	55	Female	Non-Hispanic white	Unmarried and other	High school and over	58679.95969	2700	58138.88889	18225.55556	23845.37037	11846.48148	251.4814815	146.6666667	132.7777778	224.0740741	482.7777778	1032.037037	10000.37037	4974.62963	813.7037037	22320.18519	276.1111111	5.185185185	11168.33333	508.1481481	0.185185185	72.40740741	2.407407407	2.037037037	6.481481481	Current/former	Current/former	No	yes	no	71.2	28.13	yes	<30	2.7	29339.97985
2005-2006	32641	1	0	1	1	2	58	50	Male	Mexican American	Married/with a partner	High school and over	7828.648778	1809	34657.26921	12129.35323	14109.72913	5126.589276	174.1293532	83.19513543	48.09286899	102.5428413	113.5986733	883.6373687	6946.102819	3446.379215	593.9745716	13292.15036	89.27584301	2.487562189	4713.930348	385.2957435	0	22.9408513	0	0	0.829187396	Current/former	Current/former	Yes	no	no	84.2	26.52	no	<30	1.809	3914.324389
2005-2006	32663	0	0	0	0	1	48	40	Female	Non-Hispanic white	Married/with a partner	High school and over	54427.57973	2457	41965.81197	14337.60684	15222.22222	9473.951974	136.955637	76.51607652	122.9141229	181.9291819	859.7883598	1068.376068	7358.363858	4130.850631	484.5339845	14225.68173	131.6646317	0	8652.828653	735.4497354	0	26.45502646	0	0.610500611	0	Current/former	Current/former	Yes	yes	no	126.2	44.93	yes	>=30	2.457	27213.78987
2005-2006	32666	2	2	2	1	2	49	85	Male	Non-Hispanic white	Married/with a partner	High school and over	30155.44666	2052.5	39678.44093	9155.663825	15214.85993	12275.27406	84.28745432	48.4774665	31.18148599	60.90133983	74.29963459	385.3836784	5493.300853	2658.221681	473.3252132	14079.90256	208.5261876	89.64677223	10514.98173	998.2947625	20.46285018	83.80024361	146.406821	21.92448234	210.4750305	Never	Never	No	no	yes	80.1	27.27	no	<30	2.0525	15077.72333
2005-2006	32677	0	0	0	0	1	56	53	Female	Mexican American	Unmarried and other	High school and over	10091.76193	2392.5	54140.0209	14749.2163	15870.01045	19694.25287	264.3678161	137.0950888	140.4388715	236.3636364	911.5987461	1181.400209	7746.290491	3629.049112	490.9090909	15166.1442	75.65308255	1.462904911	17475.4441	2036.572623	1.253918495	67.92058516	4.388714734	26.95924765	65.20376176	Never	Current/former	Yes	yes	no	72.3	31.92	yes	>=30	2.3925	5045.880966
2005-2006	32681	0	0	0	0	2	54	67	Female	Non-Hispanic white	Unmarried and other	High school and over	54858.68718	2355.5	31681.17173	8794.523456	10724.26236	9390.787519	143.9184886	93.61069837	86.60581617	273.6149437	188.4950117	610.6983655	4989.174273	2187.645935	431.5431968	9699.426873	157.5037147	241.562301	7139.248567	1498.83252	27.80725961	98.06835067	111.2290384	10.18891955	144.9798344	Never	Current/former	No	yes	no	70.7	25.38	yes	<30	2.3555	27429.34359
2005-2006	32684	0	0	0	0	2	45	67	Female	Non-Hispanic black	Unmarried and other	High school and over	5912.510138	1536.5	39560.68988	13666.44972	15816.79141	7213.146762	287.3413602	175.0732184	128.5388871	213.7975919	241.7832737	1018.54865	7053.042629	4055.971363	664.8226489	14903.35177	113.2443866	13.34201106	6532.378783	558.0865604	0	48.8122356	3.25414904	6.50829808	13.01659616	Current/former	Current/former	No	yes	yes	91.7	33.24	yes	>=30	1.5365	2956.255069
2005-2006	32690	0	0	0	0	1	45	56	Female	Non-Hispanic white	Unmarried and other	High school and over	158101.7323	1866	33419.07824	8929.528403	11321.81136	9368.167203	209.0032154	81.72561629	61.62915327	125.9378349	112.8081458	767.4169346	5286.441586	1991.961415	433.0117899	10952.57235	68.32797428	1.071811361	8350.214362	983.1189711	0	32.69024652	0.26795284	2.679528403	3.751339764	Never	Current/former	No	yes	no	71.6	26.82	yes	<30	1.866	79050.86615
2005-2006	32691	0	0	0	0	1	45	43	Male	Non-Hispanic black	Unmarried and other	High school and over	14185.71296	2855	42548.16112	12029.42207	16248.68651	10786.69002	157.4430823	94.74605954	65.14886165	131.6987741	138.8791594	694.7460595	6917.338004	3415.236427	587.3905429	15362.17163	139.2294221	44.30823117	9160.770578	813.1348511	22.24168126	74.78108581	119.4395797	47.98598949	301.5761821	Current/former	Current/former	No	no	no	75	23.89	no	<25	2.855	7092.856482
2005-2006	32697	0	0	0	0	2	44	67	Male	Non-Hispanic white	Married/with a partner	High school and over	46068.67177	1316	42203.64742	14577.5076	15765.95745	6302.81155	219.6048632	150.0759878	108.662614	187.6899696	219.224924	1106.382979	8431.990881	3737.462006	1041.413374	14589.28571	167.1732523	1.519756839	5224.544073	592.325228	0	158.4346505	8.358662614	6.838905775	32.29483283	Current/former	Current/former	No	no	yes	99.5	33.99	yes	>=30	1.316	23034.33589
2005-2006	32703	0	0	0	0	2	45	71	Male	Non-Hispanic white	Married/with a partner	High school and over	60761.33496	2017	27684.68022	10341.84432	8653.445711	5355.23054	365.6420426	167.3277144	98.16559246	210.4610808	202.5285077	1110.312345	5522.310362	2189.885969	451.4129896	7852.007933	42.88547348	15.12146753	4693.108577	441.4972732	1.487357462	20.82300446	6.693108577	0	26.27664849	Current/former	Current/former	Yes	yes	yes	79.9	28.51	yes	<30	2.017	30380.66748
2005-2006	32708	0	0	0	0	1	51	53	Female	Non-Hispanic black	Married/with a partner	High school and over	45466.41356	1284	37624.61059	11883.95639	13934.57944	8423.676012	150.7009346	64.25233645	51.01246106	125.3894081	122.6635514	808.0218069	6849.688474	3065.809969	876.5576324	12660.82555	154.5950156	53.73831776	7359.813084	830.6074766	25.70093458	40.10903427	28.42679128	6.230529595	132.0093458	Never	Never	Yes	yes	no	92.9	35.93	yes	>=30	1.284	22733.20678
2005-2006	32709	0	0	0	0	2	57	47	Female	Non-Hispanic white	Married/with a partner	High school and over	27692.4221	1339.5	37525.19597	15086.2262	13108.99589	6023.142964	465.4721911	173.1989548	131.7655842	290.0335946	293.0197835	1524.076148	7928.331467	3777.902202	627.8462113	11951.10116	114.5949981	17.91713326	5003.359462	516.237402	26.12915267	45.53938037	4.852556924	0.746547219	17.91713326	Never	Current/former	No	yes	yes	108.7	44.32	yes	>=30	1.3395	13846.21105
2005-2006	32710	0	0	0	0	1	55	82	Female	Other	Unmarried and other	High school and over	39460.21779	1405.5	33817.14692	12019.21025	10333.68908	8420.490928	373.5325507	242.26254	180.3628602	325.1511917	567.4137318	1119.530416	6049.448595	2956.95482	293.134116	9916.399858	67.59160441	11.38384916	7454.998221	855.2116684	2.490217005	42.33368908	9.605122732	1.778726432	50.51583067	Never	Current/former	Yes	yes	no	57.2	26.29	no	<30	1.4055	19730.1089
2005-2006	32711	0	0	0	0	2	58	60	Female	Mexican American	Unmarried and other	Less than high school	5392.864244	1715	32399.41691	10459.47522	11127.40525	8341.399417	251.8950437	90.96209913	112.8279883	185.7142857	385.1311953	1031.48688	5571.720117	2286.005831	485.7142857	10352.76968	101.7492711	0.583090379	7376.38484	715.1603499	0	55.6851312	2.623906706	3.206997085	12.53644315	Never	Current/former	No	no	no	78	34.71	yes	>=30	1.715	2696.432122
2005-2006	32713	0	0	0	0	1	54	45	Female	Other	Unmarried and other	High school and over	73316.57533	1903.5	20882.58471	6322.03835	6498.555293	5686.892566	149.9868663	99.02810612	62.77909115	125.0328343	145.5214079	446.2831626	3657.73575	1484.108222	159.1804571	6268.190176	46.49330181	0.788022065	5033.622275	475.439979	0.788022065	52.79747833	39.40110323	16.54846336	44.65458366	Never	Never	No	no	no	59.5	25.29	yes	<30	1.9035	36658.28767
2005-2006	32716	0	0	0	0	2	55	66	Female	Mexican American	Unmarried and other	High school and over	4841.256035	1392	24540.22989	5806.034483	9318.965517	7415.948276	2.514367816	6.106321839	71.83908046	61.7816092	444.3247126	275.1436782	3252.873563	1585.12931	195.0431034	8984.913793	71.12068966	1.436781609	6600.933908	765.4454023	0	21.55172414	1.077586207	1.795977011	4.310344828	Never	Current/former	Yes	no	no	121	51.42	yes	>=30	1.392	2420.628017
2005-2006	32717	0	0	0	0	1	55	42	Female	Mexican American	Married/with a partner	High school and over	19710.08411	2424.5	43435.75995	14473.29346	18436.99732	8426.685915	204.7844916	97.13342957	51.76325015	119.8185193	202.3097546	677.45927	8149.515364	4629.614353	787.378841	16467.10662	180.0371211	0.206228088	7661.992163	498.6595174	0.618684265	89.50299031	7.011755001	23.51000206	49.49474118	Never	Current/former	No	no	no	74	27.02	yes	<30	2.4245	9855.042057
2005-2006	32732	0	0	0	0	2	52	61	Female	Non-Hispanic white	Unmarried and other	High school and over	137247.286	1681.5	30338.98305	9979.779958	10671.42432	6675.884627	135.5932203	72.85162058	49.36068986	104.3710972	130.2408564	561.1061552	5856.378234	2817.722272	566.4585192	9804.341362	159.6788582	0.297353553	6043.413619	430.8652988	0	77.01457032	4.162949747	5.352363961	16.05709188	Current/former	Current/former	No	no	no	94.8	29.92	yes	<30	1.6815	68623.64299
2005-2006	32733	0	0	0	0	2	48	40	Female	Non-Hispanic white	Married/with a partner	High school and over	167616.1399	1969.5	45544.55446	18993.39934	14603.19878	8572.734196	782.6859609	440.2132521	342.4727088	829.3983244	930.1853262	2627.824321	8827.875095	3445.036811	680.883473	13458.74587	61.944656	1.777100787	7600.406194	892.1045951	0.761614623	1.523229246	0.761614623	0	0	Current/former	Current/former	No	no	no	58.4	24.88	yes	<25	1.9695	83808.06997
2005-2006	32742	0	0	0	0	1	45	55	Male	Non-Hispanic white	Married/with a partner	High school and over	23596.68463	1247.5	35406.81363	11719.03808	12428.85772	8165.130261	298.997996	156.7134269	79.75951904	212.8256513	234.0681363	988.7775551	6638.476954	2840.480962	603.2064128	11460.92184	119.4388778	0.400801603	7123.847695	946.6933868	0	53.30661323	0.801603206	0	7.214428858	Current/former	Current/former	No	no	no	60.7	17.97	no	<25	1.2475	11798.34232
2005-2006	32745	0	0	0	0	2	49	43	Female	Other	Unmarried and other	High school and over	64868.00528	1569.5	33988.53138	9051.29022	11661.67569	9836.572157	97.16470213	49.37878305	33.45014336	63.07741319	74.86460656	477.540618	5363.810131	2706.275884	455.5590953	11054.15737	58.93596687	0.637145588	8685.568652	1062.121695	2.867155145	71.04173304	0.955718382	0	8.601465435	Current/former	Current/former	No	no	no	68	24.21	yes	<25	1.5695	32434.00264
2005-2006	32749	0	0	0	0	2	46	58	Female	Non-Hispanic white	Married/with a partner	High school and over	152911.3361	1428	46446.07843	14679.97199	16580.88235	11658.26331	391.1064426	218.487395	153.3613445	271.7086835	330.1820728	1240.546218	7662.815126	3969.537815	438.3753501	15807.07283	94.18767507	2.801120448	10700.63025	878.5014006	9.103641457	45.51820728	0.350140056	0.350140056	5.952380952	Current/former	Current/former	No	no	no	82.1	33.01	yes	>=30	1.428	76455.66805
2005-2006	32775	0	0	0	0	2	49	69	Male	Non-Hispanic black	Unmarried and other	Less than high school	14484.16366	1595.5	45111.25039	16511.43842	14931.36948	8062.676277	307.4271388	179.5675337	117.204638	209.965528	229.7085553	1274.522093	9189.909119	4277.969289	1015.669069	13772.17173	147.289251	21.30993419	6707.615168	654.6537136	0	370.1034159	1.880288311	39.17267314	81.47916014	Current/former	Current/former	Yes	no	no	108	38.68	yes	>=30	1.5955	7242.08183
2005-2006	32804	1	1	1	1	2	44	80	Male	Non-Hispanic white	Married/with a partner	High school and over	36177.24982	1738	32600.69045	10190.73648	11249.13694	6918.58458	96.37514384	67.31875719	54.66052934	110.4718067	232.1634062	754.027618	5761.50748	2809.263521	547.7560414	10783.65938	56.09896433	11.21979287	6297.180667	533.6593786	2.301495972	47.75604143	13.52128884	2.013808976	40.85155351	Current/former	Current/former	No	yes	yes	90.9	29.45	yes	<30	1.738	18088.62491
2005-2006	32812	0	0	0	0	1	56	49	Female	Non-Hispanic black	Married/with a partner	High school and over	70040.99315	4239	37005.1899	9804.552961	12292.75773	11093.30031	55.79146025	27.36494456	20.64166077	36.21137061	61.45317292	389.2427459	6397.145553	2556.027365	436.8954942	11619.83958	141.7787214	1.179523473	9970.747818	800.4246285	0.707714084	73.1304553	20.87756546	7.077140835	39.51403633	Current/former	Current/former	No	yes	no	66.9	23.42	no	<25	4.239	35020.49657
2005-2006	32813	0	0	0	0	2	55	41	Female	Mexican American	Unmarried and other	High school and over	11594.52623	2363.5	34362.17474	14033.84811	13000.63465	3977.575629	406.8119315	235.4558917	189.3378464	336.5771102	648.6143431	1587.899302	6877.300613	3434.525069	632.1133912	12151.47028	69.17706791	0.211550666	3385.445314	335.5193569	0	79.75460123	2.961709329	45.90649461	100.9096679	Current/former	Current/former	Yes	yes	no	123	49.4	yes	>=30	2.3635	5797.263117
2005-2006	32817	0	0	0	0	1	44	66	Female	Non-Hispanic white	Married/with a partner	High school and over	40530.77877	1784.5	38013.44915	12617.82012	13838.33006	8921.546652	299.2434856	173.7181283	105.9120202	246.567666	272.6253853	1160.549173	6540.487532	3324.460633	597.366209	12679.18184	145.1386943	51.83524797	7340.991874	1053.516391	28.01905296	58.84001121	173.9983189	39.22667414	210.9834688	Current/former	Current/former	No	yes	no	52	22.78	yes	<25	1.7845	20265.38939
2005-2006	32821	0	0	0	0	2	49	60	Female	Non-Hispanic white	Married/with a partner	High school and over	54918.61599	1114.5	30260.20637	6836.698071	11563.48138	9276.357111	15.2534769	10.76716016	9.421265141	17.04800359	56.52759085	178.1067743	3855.540601	2524.899058	178.1067743	11299.68596	74.02422611	1.34589502	8200.98699	764.4683715	4.486316734	57.87348587	111.7092867	23.77747869	101.8393899	Never	Never	Yes	yes	no	89.5	39.36	yes	>=30	1.1145	27459.308
2005-2006	32832	0	0	0	0	1	44	75	Female	Non-Hispanic white	Married/with a partner	High school and over	64943.20817	1176	52312.92517	24156.46259	17460.03401	5864.795918	933.2482993	544.2176871	337.1598639	704.9319728	803.5714286	2963.860544	12227.89116	5197.278912	1085.884354	15927.29592	79.50680272	8.078231293	4887.329932	658.1632653	0	219.8129252	10.6292517	0	53.99659864	Current/former	Current/former	No	no	no	36.3	15.98	no	<25	1.176	32471.60408
2005-2006	32842	0	0	0	0	2	44	53	Female	Non-Hispanic white	Married/with a partner	High school and over	58028.01053	1791	33503.62926	12634.84087	11029.31323	6995.254048	391.4014517	216.6387493	128.6990508	345.0586265	331.3791178	1262.702401	6663.87493	2943.606924	644.0536013	10102.17755	95.19821329	0.837520938	5935.231714	891.6806253	0	57.78894472	4.466778336	7.258514796	15.63372418	Current/former	Current/former	No	no	no	57.3	21.75	no	<25	1.791	29014.00527
2005-2006	32857	0	0	0	0	1	55	42	Female	Non-Hispanic black	Unmarried and other	High school and over	43903.55324	1446	19713.00138	6745.850622	8234.785615	3199.861687	88.17427386	50.48409405	65.00691563	76.76348548	347.164592	480.2904564	3576.763485	1881.396957	453.6652835	7596.127248	93.70677732	0	2889.349931	191.9087137	0	49.44674965	3.112033195	7.261410788	13.48547718	Current/former	Current/former	No	no	no	79.5	28.4	no	<30	1.446	21951.77662
2005-2006	32859	0	0	0	0	1	46	65	Female	Non-Hispanic white	Unmarried and other	High school and over	61952.78808	1403.5	25489.84681	8835.411471	9881.724261	4554.328465	133.2383327	64.83790524	99.03811899	147.844674	804.7737798	756.6797292	4199.501247	2374.777342	163.1635198	9536.159601	40.96900606	75.52547203	4137.157107	375.1335946	1.425008906	5.700035625	4.631278945	1.06875668	22.08763805	Current/former	Current/former	No	no	no	44.8	16.92	yes	<25	1.4035	30976.39404
2005-2006	32868	0	0	0	0	2	50	41	Female	Other	Unmarried and other	High school and over	44212.93911	1594.5	37309.50141	12766.38445	13092.81907	8434.932581	253.3709627	141.7372217	96.58200063	196.2997805	370.0219505	1117.278144	6917.215428	3375.352775	606.4597052	12184.07024	180.9344622	22.26403261	7292.254625	1026.026968	0	47.97742239	0	0.313577924	0.313577924	Current/former	Current/former	Yes	yes	no	121.8	42.65	yes	>=30	1.5945	22106.46956
2005-2006	32885	0	0	0	0	1	44	48	Female	Non-Hispanic white	Married/with a partner	High school and over	60359.58323	2442.5	45594.67758	14750.05118	18096.2129	10317.91198	421.4943705	247.6970317	161.7195496	313.2036847	370.5220061	1215.148414	7829.273286	3736.131013	659.9795292	16493.14227	210.4401228	27.22620266	9459.365404	704.6059365	0.204708291	50.76765609	4.708290686	6.345957011	13.51074719	Current/former	Current/former	No	no	no	79.3	29.27	no	<30	2.4425	30179.79161
2005-2006	32891	0	0	0	0	1	51	59	Male	Non-Hispanic black	Married/with a partner	High school and over	21979.64249	2265.5	51158.68462	14288.01589	20874.86206	11664.75392	186.7137497	92.9154712	76.58353564	124.696535	223.129552	793.6437872	8254.027808	3879.276098	913.0434783	19506.95211	211.2116531	11.69719709	10101.96425	796.7336129	0	283.8225557	6.179651291	32.88457294	72.8316045	Never	Current/former	Yes	yes	no	96.8	34.26	no	>=30	2.2655	10989.82125
2005-2006	32908	0	0	0	0	2	58	62	Female	Non-Hispanic black	Unmarried and other	High school and over	12386.82058	2447.5	28480.08172	7200.40858	10278.24311	8568.539326	41.06230848	21.85903984	16.54749745	26.96629213	60.26557712	246.9867211	4627.374872	1906.843718	357.3033708	9639.019408	117.4668029	10.62308478	7555.26047	678.8559755	2.247191011	51.27681307	10.0102145	5.515832482	48.82533197	Current/former	Never	No	yes	no	79.5	30.29	yes	>=30	2.4475	6193.410289
2005-2006	32917	0	0	0	0	1	49	49	Female	Non-Hispanic black	Unmarried and other	High school and over	65905.60112	1635.5	39782.941	10261.69367	14494.34424	8907.062061	176.7043718	95.68939162	70.31488841	127.4839499	145.5212473	685.4173036	6043.106084	2285.53959	590.3393458	13496.78997	214.0018343	0.305716906	8164.475696	534.3931519	0	80.09782941	6.725771935	9.47722409	20.48303271	Never	Current/former	No	yes	no	91.4	38.69	yes	>=30	1.6355	32952.80056
2005-2006	32918	0	0	0	0	2	54	64	Female	Non-Hispanic black	Unmarried and other	High school and over	24427.85573	1651	52646.88068	13542.39855	20622.04724	12990.3089	133.2525742	62.38643247	55.72380376	101.4536644	169.5941853	898.5463356	7740.15748	3867.655966	786.4930345	19869.47305	183.5251363	0	11501.51423	1358.87341	0	72.38037553	0	8.479709267	17.86795881	Current/former	Current/former	Yes	yes	yes	93.8	34.62	no	>=30	1.651	12213.92786
2005-2006	32925	0	0	0	0	1	57	43	Male	Mexican American	Married/with a partner	High school and over	13156.18667	2421	33692.68897	13226.97233	11075.38207	6639.818257	345.3118546	136.9268897	144.9814126	264.3535729	847.3771169	1439.281289	6588.599752	3194.134655	583.6431227	10319.08302	79.30607187	13.21767865	5829.202809	685.6670797	0	73.52333746	0.413052458	8.674101611	11.77199504	Current/former	Current/former	No	no	no	82.9	26.52	yes	<30	2.421	6578.093337
2005-2006	32926	0	0	0	0	2	51	70	Male	Non-Hispanic white	Married/with a partner	High school and over	45607.51267	2176.5	40248.10476	12825.63749	15549.96554	8104.985068	193.6595451	107.7417873	63.63427521	163.7950839	171.3760625	802.2053756	7232.023892	3609.23501	859.1775787	14351.94119	141.2818746	34.91844705	7087.755571	704.8012865	1.608086377	63.86400184	5.972892258	5.283712382	11.71605789	Current/former	Current/former	Yes	yes	no	91.8	28.36	yes	<30	2.1765	22803.75634
2005-2006	32932	0	1	1	1	1	58	74	Male	Non-Hispanic white	Married/with a partner	Less than high school	44162.75609	1901	29195.16044	13788.26933	8889.794845	4161.75697	559.1793793	325.6180957	282.7459232	879.8001052	564.702788	1807.995792	6735.1394	2139.137296	556.5491846	8104.681746	36.29668595	0.78905839	3576.012625	499.4739611	0	56.54918464	2.630194634	2.893214098	15.51814834	Never	Current/former	No	yes	no	59.5	22.56	no	<25	1.901	22081.37805
2005-2006	32938	0	0	0	0	1	49	79	Female	Non-Hispanic white	Married/with a partner	High school and over	63003.91827	2021	41506.67986	14828.79762	13502.96883	10451.01435	411.1825829	230.331519	136.5660564	295.3983177	342.4047501	1214.992578	7577.18951	4096.486888	377.0410688	12821.62296	102.9193469	8.411677387	9346.363187	1044.285007	0.247402276	31.17268679	1.484413657	3.463631865	7.422068283	Current/former	Current/former	No	yes	no	65.2	26.52	yes	<30	2.021	31501.95913
2005-2006	32941	0	0	0	0	2	54	56	Female	Mexican American	Unmarried and other	High school and over	8829.091908	1220	35934.42623	13072.95082	13399.18033	5865.163934	238.5245902	168.442623	140.5737705	205.7377049	243.0327869	1035.245902	7205.737705	3590.57377	666.3934426	12400	134.0163934	4.508196721	5088.934426	613.1147541	0	85.24590164	4.098360656	1.639344262	10.24590164	Current/former	Current/former	No	no	no	95.3	36.31	yes	>=30	1.22	4414.545954
2005-2006	32943	0	0	0	0	1	55	63	Female	Non-Hispanic black	Married/with a partner	High school and over	41427.07391	1656	42454.71014	12259.96377	16485.80918	9844.504831	198.0676329	78.20048309	47.70531401	110.8091787	117.7536232	712.8623188	7081.521739	3641.908213	567.9347826	15695.35024	115.0362319	4.528985507	8733.39372	599.0338164	9.661835749	78.50241546	1.207729469	0	11.77536232	Current/former	Current/former	No	yes	no	51.4	20.49	yes	<25	1.656	20713.53696
2005-2006	32947	0	0	0	0	2	47	48	Male	Non-Hispanic white	Married/with a partner	High school and over	190475.21	1730	43297.68786	17510.40462	16093.3526	6321.098266	594.7976879	340.4624277	195.0867052	432.0809249	470.5202312	1905.780347	8593.063584	4394.219653	543.0635838	15251.7341	102.3121387	2.601156069	5698.265896	552.3121387	0.289017341	35.26011561	3.757225434	2.601156069	8.38150289	Current/former	Current/former	No	no	no	72.4	23.83	yes	<25	1.73	95237.60501
2005-2006	32950	0	0	0	0	1	47	44	Male	Non-Hispanic black	Married/with a partner	High school and over	55108.28807	2847	39963.11907	11022.12856	14185.10713	11154.02178	88.86547243	44.78398314	57.78011942	108.1840534	420.7938181	597.8222691	6306.989814	3160.871092	563.2244468	13392.86969	98.70038637	4.917456972	9983.315771	982.2620302	0	61.99508254	4.390586582	4.390586582	17.2110994	Current/former	Current/former	No	yes	no	62.6	21.41	no	<25	2.847	27554.14404
2005-2006	32952	0	0	0	0	2	52	76	Female	Non-Hispanic white	Unmarried and other	High school and over	61176.34683	1620	44425.92593	18374.38272	14312.03704	8050.925926	683.6419753	393.2098765	229.9382716	497.8395062	535.1851852	2177.777778	8680.246914	3915.432099	651.5432099	13473.45679	75.61728395	0	7004.012346	928.0864198	1.543209877	34.25925926	3.086419753	19.75308642	43.82716049	Current/former	Current/former	No	yes	no	35.9	13.36	yes	<25	1.62	30588.17341
2005-2006	32954	0	0	0	0	2	50	73	Female	Non-Hispanic white	Unmarried and other	High school and over	70665.90049	1633	22823.02511	6769.442743	7223.821188	6481.322719	158.2976118	79.91426822	99.81628904	148.4996938	151.8677281	525.1071647	3663.808941	1651.255358	209.1243111	6898.040416	48.98958971	5.205143907	5774.035517	462.3392529	0	87.87507655	0	15.30924679	15.30924679	Current/former	Current/former	Yes	yes	no	77	31.12	yes	>=30	1.633	35332.95025
2005-2006	32958	0	0	0	0	2	52	45	Female	Non-Hispanic white	Married/with a partner	High school and over	59519.90653	1639.5	52988.71607	12487.64867	18281.18329	18840.19518	339.7377249	151.2656298	99.11558402	212.5648063	222.0189082	1036.291552	6900.579445	2911.253431	412.9307716	17528.81976	173.2235438	19.8231168	16166.20921	2490.088442	0.914913083	43.00091491	41.47605977	11.89387008	42.08600183	Current/former	Current/former	No	no	no	65.3	23.9	no	<25	1.6395	29759.95327
2005-2006	32959	0	0	0	0	2	54	51	Female	Non-Hispanic black	Unmarried and other	High school and over	30787.4244	2708	34455.31758	11795.0517	14163.03545	5382.385524	127.0310192	38.77400295	32.86558346	84.56425406	78.28655835	718.0576071	6689.992614	3712.333826	744.8301329	13228.76662	116.6912851	20.49483013	4833.641064	487.6292467	0.184638109	50.77548006	1.107828656	0	1.846381093	Current/former	Current/former	No	yes	no	82.8	30.45	yes	>=30	2.708	15393.7122
2005-2006	32962	0	0	0	0	1	45	40	Female	Non-Hispanic white	Married/with a partner	High school and over	159096.7859	1509	35023.19417	11065.27502	11244.20146	9177.60106	281.3121272	95.42743539	63.286945	167.3293572	219.6819085	935.387674	6316.76607	2609.343936	483.4327369	10451.29225	90.1259112	3.644797879	8092.113983	848.5752154	19.21802518	78.8601723	5.964214712	9.940357853	20.54340623	Never	Current/former	No	yes	no	111.7	36.52	yes	>=30	1.509	79548.39294
2005-2006	32965	0	0	0	0	2	57	40	Male	Mexican American	Married/with a partner	High school and over	8955.111291	3941	29777.97513	8186.881502	9694.240041	9144.125856	177.3661507	114.818574	79.54833799	143.7452423	172.1644253	623.5726973	4815.021568	1799.797006	453.9456991	8989.977163	72.95102766	0.761228115	7741.436184	977.2900279	0.888099467	74.21974118	4.947982745	9.261608729	22.07561533	Current/former	Current/former	No	no	no	82.7	26.7	yes	<30	3.941	4477.555645
2005-2006	32969	0	0	0	0	1	51	78	Male	Non-Hispanic black	Married/with a partner	High school and over	11137.78902	3259	42691.00951	10629.02731	15458.72967	13257.74778	157.103406	87.75698067	59.22061982	118.7480822	132.0957349	566.4314207	6130.714943	2965.173366	500	14791.65388	125.3451979	17.64344891	11847.03897	961.6446763	14.57502301	97.57594354	66.73826327	41.42374962	120.1288739	Never	Current/former	Yes	no	no	74.3	25.29	no	<30	3.259	5568.894512
2005-2006	32979	0	0	0	0	2	44	50	Male	Non-Hispanic white	Married/with a partner	High school and over	65280.03337	1813.5	54709.126	19662.80673	21787.70334	9130.135098	695.6162117	326.7162945	204.8524952	444.4444444	513.9233526	1950.096498	10548.3871	4596.360629	569.3410532	20886.13179	100.9098428	6.617038875	8380.204025	669.6994762	1.378549766	18.19685691	5.514199063	1.654259719	27.01957541	Current/former	Current/former	No	no	no	78	26.4	yes	<30	1.8135	32640.01669
2005-2006	32980	0	0	0	0	1	58	47	Male	Mexican American	Unmarried and other	High school and over	8466.076207	3090	31119.7411	11401.77994	12416.99029	5036.084142	207.9288026	123.4627832	98.05825243	221.197411	225.8899676	929.7734628	6266.18123	3021.521036	681.3915858	11262.45955	125.7281553	32.20064725	4322.330097	498.0582524	9.546925566	69.57928803	2.427184466	10.51779935	11.00323625	Current/former	Current/former	No	no	no	123.3	34.48	no	>=30	3.09	4233.038103
2005-2006	32984	0	0	0	0	2	54	64	Male	Non-Hispanic black	Unmarried and other	High school and over	9449.185794	1538	29047.46424	6385.240572	9573.146944	10537.38622	0.650195059	0	0.325097529	7.477243173	18.8556567	217.8153446	4043.237971	1832.574772	320.2210663	9069.895969	103.0559168	0	9166.775033	1055.591678	0	54.61638492	1.300390117	2.925877763	9.752925878	Current/former	Current/former	Yes	no	no	58.3	20.68	yes	<25	1.538	4724.592897
2005-2006	32986	0	0	0	0	1	51	45	Female	Non-Hispanic black	Married/with a partner	High school and over	19434.47471	1900.5	31744.27782	8770.586688	12030.78137	7770.323599	27.36122073	17.10076296	10.7866351	27.36122073	39.98947645	258.6161536	5574.848724	2646.671928	571.1654828	11283.87267	147.0665614	6.0510392	6957.116548	540.6471981	3.683241252	108.9187056	51.56537753	16.57458564	68.40305183	Never	Never	No	no	no	99.1	36.85	no	>=30	1.9005	9717.237356
2005-2006	32991	0	0	0	0	2	49	64	Female	Non-Hispanic white	Married/with a partner	High school and over	82313.26458	1380	49543.47826	17405.07246	20760.86957	7363.768116	249.2753623	143.8405797	111.5942029	185.1449275	231.5217391	1280.434783	9777.173913	4843.115942	1081.15942	19385.14493	136.9565217	22.10144928	6631.15942	514.1304348	14.13043478	103.9855072	2.898550725	0.362318841	11.5942029	Current/former	Current/former	Yes	no	no	91.8	33.52	yes	>=30	1.38	41156.63229
2005-2006	32997	0	0	0	0	1	52	41	Male	Non-Hispanic black	Married/with a partner	High school and over	23970.84569	3880	41842.78351	12984.66495	15187.75773	9491.237113	114.9484536	63.40206186	51.15979381	79.51030928	129.6391753	744.5876289	8134.536082	3200.902062	603.0927835	14219.20103	160.4381443	34.66494845	8602.061856	647.5515464	0.128865979	59.79381443	1.030927835	0.257731959	5.283505155	Never	Current/former	No	no	no	58.2	17.86	yes	<25	3.88	11985.42285
2005-2006	33002	0	0	0	0	2	50	67	Female	Non-Hispanic white	Unmarried and other	High school and over	40640.37641	2710	48760.1476	16654.05904	19987.82288	8605.904059	459.9630996	309.5940959	262.3616236	376.0147601	493.5424354	1788.560886	8359.594096	4017.712177	561.9926199	19015.68266	162.9151292	14.7601476	7794.464945	762.5461255	0	14.39114391	0	0.73800738	0.922509225	Never	Current/former	No	no	no	60.4	24.57	no	<25	2.71	20320.18821
2005-2006	33005	0	0	0	0	2	47	58	Female	Non-Hispanic white	Married/with a partner	High school and over	90424.82012	2192.5	40688.71152	10950.28506	15422.34892	11843.32953	158.2668187	75.25655644	58.38084379	124.2873432	119.95439	649.0307868	6265.450399	3077.537058	512.8848347	13736.8301	206.1573546	264.7662486	10119.72634	1086.202965	31.01482326	75.71265678	132.7251995	9.350057013	205.2451539	Never	Current/former	No	no	no	91.9	33.59	no	>=30	2.1925	45212.41006
2005-2006	33006	0	0	0	0	2	46	80	Male	Non-Hispanic white	Married/with a partner	High school and over	29925.65178	1671	37351.8851	10586.77439	13950.02992	9555.056852	144.823459	90.36505087	58.64751646	126.5709156	166.9658887	625.3740275	6320.766008	2741.472172	662.1783363	13083.18372	119.6888091	0.299222023	8175.643327	976.0622382	3.590664273	137.6421305	45.78096948	33.21364452	122.0825853	Never	Current/former	No	no	no	101.3	32.55	yes	>=30	1.671	14962.82589
2005-2006	33007	0	0	0	0	2	57	40	Male	Mexican American	Married/with a partner	High school and over	55734.96407	2965.5	51257.79801	17959.87186	19823.80712	9166.413758	342.4380374	228.6292362	213.4547294	259.9898837	282.4144326	1385.93829	9443.770022	5443.432811	537.3461474	18944.86596	158.3206879	0.168605631	8194.739504	800.539538	0	47.88399933	0	0	0.168605631	Never	Current/former	Yes	no	no	85.3	26.71	no	<30	2.9655	27867.48203
2005-2006	33069	1	0	1	1	2	46	80	Male	Non-Hispanic white	Married/with a partner	Less than high school	21326.05149	2063.5	32260.72207	9117.761086	9763.993215	10728.37412	104.191907	70.2689605	124.7879816	186.3338987	882.723528	748.7278895	4557.063242	2207.17228	240.3683063	9350.860189	95.46886358	0.484613521	9399.321541	1060.334383	5.573055488	50.15749939	53.54979404	18.89992731	118.7303126	Never	Current/former	Yes	yes	no	65.1	22.58	yes	<25	2.0635	10663.02575
2005-2006	33071	0	0	0	0	2	49	69	Female	Non-Hispanic white	Married/with a partner	High school and over	46641.93716	1435.5	44764.89028	12311.38976	17687.91362	11704.63253	217.6941832	127.4817137	92.65064437	148.728666	174.851968	748.5196796	6954.022989	3444.792755	642.9815395	16799.37304	108.6729363	0.348310693	10576.80251	923.3716475	0.348310693	103.7965866	5.224660397	7.662835249	22.29188436	Never	Never	Yes	yes	no	80.5	30.71	yes	>=30	1.4355	23320.96858
2005-2006	33076	0	0	0	0	1	53	54	Male	Mexican American	Married/with a partner	Less than high school	9530.814874	1028.5	36733.10647	12608.16723	14066.60185	7596.985902	74.38016529	38.40544482	32.0855615	78.75546913	236.7525523	546.4268352	7979.581915	3293.145357	785.6101118	12976.1789	220.7097715	0	6736.995625	680.1166748	0	82.15848323	7.778317939	15.07049101	29.65483714	Current/former	Current/former	Yes	yes	no	71.7	26.11	yes	<30	1.0285	4765.407437
2005-2006	33077	0	0	0	0	1	48	72	Male	Non-Hispanic white	Married/with a partner	High school and over	67327.76412	1746	27935.28064	11794.95991	8901.775487	4739.404353	473.0813288	181.8442153	160.0801833	286.9415808	240.836197	1511.741123	6188.717068	2333.046964	606.5292096	7941.580756	70.16036655	70.4467354	4168.098511	431.5578465	0	52.69186712	7.731958763	11.74112257	19.47308133	Current/former	Current/former	Yes	no	yes	95.5	29.97	yes	<30	1.746	33663.88206
2005-2006	33080	0	0	0	0	2	48	44	Male	Non-Hispanic white	Married/with a partner	High school and over	80513.58764	2766	31550.97614	9456.435286	12852.31381	7089.479393	133.2248735	43.38394794	46.81851048	75.74114244	204.989154	459.8698482	5196.673897	3094.540853	431.3087491	11508.49602	81.52566884	2.530730296	6110.086768	477.0426609	2.349963847	75.19884309	34.70715835	11.93058568	44.64931309	Never	Current/former	Yes	yes	no	100	29.76	no	<30	2.766	40256.79382
2005-2006	33081	0	0	0	0	2	56	42	Male	Non-Hispanic white	Married/with a partner	High school and over	100907.9358	3071.5	41922.51343	17103.85805	13354.06153	7334.364317	676.3796191	486.8956536	407.9440013	545.4989419	592.5443594	2221.552987	8329.806284	3535.894514	322.3180856	12818.49259	100.4395247	0.325573824	6561.614846	727.9830702	0	26.20869282	0.651147648	0	6.023115741	Never	Current/former	Yes	no	no	89.9	28.73	yes	<30	3.0715	50453.96789
2005-2006	33086	1	0	1	1	1	55	56	Male	Non-Hispanic white	Married/with a partner	High school and over	141919.3745	2300	33667.3913	11985	11263.26087	8096.086957	104.5652174	61.52173913	106.0869565	133.6956522	1092.826087	858.6956522	5847.826087	3487.826087	561.7391304	10420.21739	56.52173913	3.695652174	7300.434783	661.0869565	15.86956522	62.82608696	3.913043478	6.304347826	17.17391304	Current/former	Current/former	No	no	no	89.9	26.52	yes	<30	2.3	70959.68725
2005-2006	33093	1	0	1	1	2	46	74	Male	Non-Hispanic white	Married/with a partner	High school and over	57187.95207	1519.5	34119.77624	10530.7667	14115.82757	6871.339256	293.1885489	143.1391905	112.5370188	200.7239223	439.9473511	1011.187891	5375.123396	2513.326752	397.4991774	13456.07108	144.455413	2.632444883	5930.240211	870.3520895	0	32.57650543	1.645278052	3.290556104	6.252056598	Never	Current/former	Yes	yes	no	137.7	45.74	yes	>=30	1.5195	28593.97603
2005-2006	33099	0	0	0	0	1	56	51	Female	Non-Hispanic white	Unmarried and other	High school and over	198550.3791	1893	50139.98943	14907.55415	18631.80137	12693.87216	332.0126783	157.4220814	112.7839408	236.397253	233.4918119	1180.929741	8087.955626	4070.78711	608.5578447	17737.18965	132.8578975	0	11459.58796	1181.986265	0	20.86634971	2.113048072	2.113048072	4.490227153	Never	Current/former	No	no	no	70.1	27.76	yes	<30	1.893	99275.18955
2005-2006	33107	0	0	0	0	1	49	57	Female	Non-Hispanic black	Married/with a partner	High school and over	17980.76881	1570	36455.41401	10507.00637	12513.3758	10277.70701	204.7770701	116.2420382	70.70063694	137.8980892	165.6050955	615.2866242	5614.012739	3166.56051	298.7261146	12097.45223	42.3566879	4.777070064	9147.133758	874.2038217	0	144.9044586	4.140127389	21.97452229	36.62420382	Never	Never	No	yes	no	82.8	36.12	yes	>=30	1.57	8990.384404
2005-2006	33114	0	0	0	0	2	44	64	Male	Non-Hispanic white	Married/with a partner	High school and over	26015.73526	3068.5	51642.49633	15354.24474	21002.77008	12101.5154	129.3791755	65.17842594	61.43066645	105.7519961	274.5641193	785.2370865	8750.040737	4585.628157	809.6789963	19810.65667	147.7920808	17.27228287	10987.94199	848.4601597	27.21199283	65.66726414	36.1740264	19.87941991	44.32132964	Current/former	Current/former	Yes	yes	no	89.8	28.25	yes	<30	3.0685	13007.86763
2005-2006	33121	0	0	0	0	1	50	49	Male	Non-Hispanic black	Unmarried and other	High school and over	59488.22044	2544	38628.14465	12904.28459	15451.06132	7000.196541	125	65.25157233	48.54559748	94.33962264	121.2657233	789.504717	7361.63522	3811.124214	1039.504717	13786.36006	133.254717	16.31289308	6150.550314	624.6069182	33.21540881	97.87735849	6.289308176	9.237421384	23.97798742	Current/former	Current/former	No	no	no	75.1	23.13	yes	<25	2.544	29744.11022
2005-2006	33123	0	0	0	0	1	47	52	Female	Non-Hispanic white	Married/with a partner	High school and over	63347.92872	2662	51724.26747	12810.10518	19590.3456	16289.81968	188.2043576	60.66867017	39.25619835	92.97520661	92.59954921	705.8602554	7536.438768	3716.190834	534.7483095	18723.70398	131.1044328	4.507888805	14331.142	1688.392186	0	41.51014275	0	0	0	Current/former	Current/former	Yes	no	no	78.8	32.42	yes	>=30	2.662	31673.96436
2005-2006	33134	0	0	0	0	2	57	42	Male	Mexican American	Married/with a partner	High school and over	8955.111291	2601.5	28081.87584	10438.78532	9682.106477	5220.065347	253.1231982	163.1750913	149.5291178	187.5840861	188.737267	888.1414569	5659.811647	2809.917355	421.8719969	9119.930809	89.56371324	2.498558524	4475.30271	552.5658274	0	48.24139919	42.66769172	7.303478762	81.87584086	Current/former	Current/former	No	no	no	70	26.25	yes	<30	2.6015	4477.555645
2005-2006	33140	0	0	0	0	1	46	42	Male	Other	Married/with a partner	Less than high school	31802.46138	1754.5	36771.15987	14415.78797	12030.49302	6565.973212	328.5836421	205.4716443	173.8387005	329.153605	817.0418923	1303.505272	7300.655457	3723.567968	693.9298946	11182.10316	111.1427757	0.569962952	5550.014249	622.6845255	7.124536905	138.216016	93.47392419	20.80364776	98.03362781	Current/former	Current/former	No	yes	no	85.7	32.45	yes	>=30	1.7545	15901.23069
2005-2006	33144	0	0	0	0	2	52	58	Male	Non-Hispanic white	Married/with a partner	High school and over	118857.9947	2428	45304.77759	16142.29819	17587.93245	7443.369028	427.306425	223.2289951	156.3014827	376.4415157	375.2059308	1539.538715	8490.115321	4011.532125	964.1680395	16365.11532	58.27841845	0.617792422	6614.291598	703.4596376	0.205930807	68.57495881	3.70675453	4.118616145	17.50411862	Never	Never	No	no	no	105.9	34.58	yes	>=30	2.428	59428.99737
2005-2006	33153	0	0	0	0	2	44	82	Male	Non-Hispanic white	Married/with a partner	High school and over	20524.72515	1749	23616.3522	7610.634648	8009.148085	5928.530589	200.6861063	113.7793025	62.60720412	140.651801	154.6598056	603.4877073	4181.532304	1867.638651	449.1137793	7203.259005	132.647227	24.29959977	4652.372784	604.6312178	26.58662093	94.33962264	93.19611206	40.30874786	97.19839909	Never	Current/former	Yes	yes	yes	92.5	29.63	no	<30	1.749	10262.36257
2005-2006	33154	0	0	0	0	1	56	46	Male	Mexican American	Married/with a partner	High school and over	11361.38616	2483.5	24340.64828	8541.574391	9581.840145	4133.682303	117.3746728	84.55808335	32.01127441	102.6776726	112.7441111	662.9756392	4857.056573	2350.714717	553.6541172	8685.524461	91.20193276	76.10227502	3146.366016	388.1618683	42.27904168	131.6690155	64.8278639	17.71693175	307.2277028	Current/former	Current/former	Yes	yes	no	110.3	40.91	yes	>=30	2.4835	5680.693082
2005-2006	33162	0	0	0	0	1	56	51	Male	Mexican American	Married/with a partner	High school and over	10212.06773	2475	36739.39394	12676.9697	14250.50505	6096.363636	107.6767677	81.41414141	101.8181818	165.2525253	465.0505051	970.3030303	6974.545455	3427.878788	766.2626263	13074.54545	81.61616162	11.51515152	5191.313131	763.8383838	2.424242424	62.62626263	10.70707071	2.02020202	53.33333333	Never	Current/former	No	yes	no	93.9	37.1	yes	>=30	2.475	5106.033863
2005-2006	33168	0	0	0	0	2	44	52	Male	Non-Hispanic white	Unmarried and other	High school and over	39839.35136	2602.5	46532.1806	14959.8463	20701.82517	7184.822286	88.95292988	65.129683	50.91258405	87.22382325	125.648415	758.6935639	8737.944284	4808.261287	1073.583093	19070.89337	328.5302594	3.842459174	6031.700288	708.5494717	20.55715658	159.6541787	94.33237272	23.82324688	99.32756964	Current/former	Current/former	No	no	no	83.3	25.54	no	<30	2.6025	19919.67568
2005-2006	33170	0	0	0	0	1	58	42	Female	Mexican American	Married/with a partner	High school and over	39163.95195	1977	28674.75974	10770.35913	10163.88467	5183.358624	302.7314112	193.980779	150.9863429	229.1350531	249.1148204	1134.547294	5469.398078	2766.818412	367.2230653	9588.770865	40.97116844	1.517450683	4584.218513	559.939302	0	24.53211937	0	0	1.517450683	Current/former	Current/former	No	no	no	59.4	26.33	yes	<30	1.977	19581.97598
2005-2006	33181	0	0	0	0	1	57	40	Female	Other	Married/with a partner	High school and over	140048.6446	1563.5	40997.76143	15373.20115	14395.58682	5922.60953	330.9881676	191.5574033	116.7252958	265.7499201	282.0594819	1121.842021	8434.92165	4044.451551	1061.720499	12809.40198	107.4512312	9.274064599	4587.783818	464.3428206	4.796929965	241.1256796	15.03038056	12.47201791	58.52254557	Never	Current/former	Yes	yes	no	81.9	27.91	yes	<30	1.5635	70024.32228
2005-2006	33182	0	0	0	0	1	46	73	Male	Non-Hispanic white	Unmarried and other	High school and over	18445.30639	1896.5	31740.04746	9454.785131	12947.79858	7047.45584	201.1600316	110.7302926	61.95623517	133.4036383	168.2045874	624.8352228	5085.420511	2470.3401	353.2823622	12319.27234	129.7126285	0	6566.306354	435.8027946	8.436593725	24.25520696	0	0	0	Current/former	Current/former	Yes	yes	yes	100.3	32.45	yes	>=30	1.8965	9222.653193
2005-2006	33184	0	0	0	0	1	53	77	Male	Mexican American	Married/with a partner	Less than high school	19823.47178	2114	33736.99149	10757.33207	11874.17219	7733.443709	158.4673605	144.9858089	141.4380322	147.1144749	170.7663198	823.0842006	6250.946074	2684.957427	679.5175024	10729.42289	118.2592242	0.236518448	6767.738884	723.2734153	0	168.6376537	7.332071902	6.859035005	18.92147588	Never	Current/former	No	yes	no	71.7	27.83	yes	<30	2.114	9911.735889
2005-2006	33187	0	0	0	0	1	49	41	Male	Non-Hispanic black	Married/with a partner	High school and over	18672.93884	2204	33625.22686	9289.700544	13586.2069	7931.488203	30.85299456	24.27404719	34.70961887	41.74228675	201.4519056	405.1724138	5648.139746	2530.399274	432.6225045	12958.71143	111.1615245	4.310344828	7394.736842	434.6642468	16.56079855	57.16878403	0.907441016	2.268602541	10.66243194	Never	Never	Yes	yes	no	139.2	41.98	yes	>=30	2.204	9336.46942
2005-2006	33197	1	1	1	1	2	46	85	Female	Non-Hispanic white	Unmarried and other	High school and over	29971.11757	1568	39773.59694	18367.02806	12101.40306	5838.966837	786.0331633	443.2397959	267.2193878	605.8673469	650.5102041	2424.42602	8843.112245	4025.829082	724.8086735	11227.35969	21.68367347	1.275510204	5007.334184	815.0510204	0	6.37755102	2.232142857	0	0	Current/former	Current/former	Yes	no	no	67.2	26.15	yes	<30	1.568	14985.55879
2005-2006	33200	0	0	0	0	2	49	50	Female	Non-Hispanic black	Unmarried and other	High school and over	14359.13848	2780.5	43245.8191	13297.06887	17021.75868	8791.943895	269.3760115	107.1749685	75.88563208	143.4993706	151.2317928	913.6845891	7277.827729	4028.232332	579.7518432	16236.64808	91.53030031	5.394713181	7652.220824	661.391836	3.236827909	170.8325841	17.8025535	1.798237727	45.67523827	Current/former	Current/former	No	yes	no	114.9	41.35	no	>=30	2.7805	7179.569242
2005-2006	33207	0	0	0	0	1	56	62	Female	Non-Hispanic white	Unmarried and other	High school and over	211430.4843	1809.5	37800.49737	15927.88063	12544.90191	5616.192318	487.4274662	284.3326886	326.0569218	418.6239293	850.5111909	1825.366123	7620.613429	3687.48273	630.0082896	11166.06797	49.1848577	11.32909644	4753.523073	757.1152252	22.10555402	58.85603758	2.210555402	0	10.22381873	Current/former	Current/former	No	yes	no	55.7	21.22	yes	<25	1.8095	105715.2421
2005-2006	33213	0	0	0	0	2	51	50	Female	Non-Hispanic black	Unmarried and other	High school and over	39260.2639	1559.5	61359.41007	15400.76948	20579.99359	20970.82398	339.5319013	166.0788714	98.10836807	228.5989099	288.5540237	1146.200705	9006.412312	3613.978839	501.7633857	19732.6066	189.4838089	3.526771401	18369.34915	2360.371914	0.320615582	42.32125681	1.923693492	0	7.694773966	Current/former	Current/former	No	no	no	49.7	23.64	yes	<25	1.5595	19630.13195
2005-2006	33214	0	0	0	0	1	51	62	Male	Non-Hispanic black	Married/with a partner	High school and over	17232.3406	1722	19549.94193	6500.29036	8280.487805	2544.425087	2.322880372	0.871080139	1.161440186	28.45528455	20.6155633	280.4878049	3965.737515	2010.162602	571.4285714	7478.513357	112.369338	26.13240418	2036.295006	266.2601626	0	72.00929152	0.580720093	0	5.226480836	Current/former	Current/former	No	yes	no	97.8	29.01	yes	<30	1.722	8616.170299
2005-2006	33221	0	0	0	0	1	53	40	Male	Mexican American	Married/with a partner	Less than high school	9705.834469	1482.5	19490.72513	4963.91231	7861.720067	4314.671164	25.29510961	6.408094435	7.41989882	15.17706577	14.83979764	290.0505902	2999.325464	1470.151771	327.4873524	7336.93086	52.27655987	0	3441.146712	348.3979764	10.7925801	75.54806071	59.02192243	75.88532884	299.4940978	Never	Current/former	Yes	yes	no	83.1	30.9	no	>=30	1.4825	4852.917234
2005-2006	33230	0	0	0	0	1	47	41	Male	Non-Hispanic black	Married/with a partner	High school and over	28111.73832	3040	42560.85526	13880.42763	17633.38816	7495.065789	166.6118421	96.21710526	67.43421053	141.7763158	353.125	917.1052632	7329.111842	4300.822368	583.0592105	16637.5	115.9539474	0.657894737	6700.986842	673.0263158	29.93421053	31.74342105	0	0.164473684	0	Current/former	Current/former	No	no	no	118.1	34.62	yes	>=30	3.04	14055.86916
2005-2006	33235	0	0	0	0	1	55	66	Male	Non-Hispanic white	Married/with a partner	High school and over	48847.22636	1659	21570.22303	7891.199518	6597.649186	4754.972875	284.2073538	182.941531	123.2670283	217.6009644	253.164557	1000	3855.937312	1611.51296	373.1163351	5673.89994	257.986739	176.3110307	2277.87824	412.5979506	146.7751658	127.1850512	680.2290536	155.8167571	951.4767932	Current/former	Current/former	No	no	no	86.5	26.06	yes	<30	1.659	24423.61318
2005-2006	33236	0	1	1	1	2	47	68	Female	Non-Hispanic white	Married/with a partner	High school and over	63954.31498	1642.5	41856.92542	11728.76712	16082.80061	11145.50989	249.6194825	105.9360731	69.7108067	152.2070015	166.8188737	892.5418569	6644.14003	3175.038052	568.6453577	15123.8965	182.0395738	83.40943683	9883.713851	1015.525114	0.913242009	55.09893455	48.70624049	18.87366819	79.7564688	Current/former	Current/former	Yes	yes	yes	74.9	30	yes	>=30	1.6425	31977.15749
2005-2006	33240	0	0	0	0	2	53	46	Male	Non-Hispanic white	Married/with a partner	High school and over	73646.27543	1888.5	35022.50463	8184.802754	14071.75007	9646.544877	55.0701615	41.56738152	32.83028859	64.866296	79.16335716	351.6018004	4770.18798	2429.176595	380.1959227	13481.59915	142.7058512	8.472332539	8284.0879	566.8519989	84.19380461	111.7288854	198.0407731	55.3349219	230.8710617	Never	Current/former	No	no	no	93.7	26.45	yes	<30	1.8885	36823.13772
2005-2006	33246	0	0	0	0	2	56	73	Female	Non-Hispanic white	Married/with a partner	High school and over	28207.78251	1548.5	30894.41395	9140.135615	11048.75686	7878.592186	169.5188892	91.70164675	78.78592186	132.0632871	144.3332257	653.5356797	5083.629319	2408.136907	382.3054569	10465.93478	78.46302874	0.968679367	7072.650953	648.0464966	0.645786245	74.26541815	20.66515983	8.718114304	30.3519535	Never	Current/former	No	yes	no	87.2	35.2	yes	>=30	1.5485	14103.89126
2005-2006	33247	0	0	0	0	2	56	55	Female	Non-Hispanic white	Married/with a partner	High school and over	46575.61794	1378	32536.28447	10470.97242	9577.648766	9370.101597	373.0043541	200.2902758	142.9608128	297.532656	545.3555878	1191.582003	5243.468795	2250.725689	357.7648766	8909.651669	135.341074	80.55152395	7276.487663	1001.451379	77.64876633	70.02902758	351.233672	78.37445573	465.5297533	Never	Current/former	No	yes	no	71.4	27.34	yes	<30	1.378	23287.80897
2005-2006	33261	0	0	0	0	1	46	51	Male	Non-Hispanic white	Married/with a partner	High school and over	78490.89976	2726	38716.0675	12251.46735	12150.2201	10793.47029	357.8503302	169.4790902	159.5744681	259.7212032	926.6324285	1172.413793	5928.650037	2748.34923	356.9332355	11456.34629	73.55099046	0	9743.763756	730.7410125	0	17.24137931	1.283932502	2.567865004	5.319148936	Current/former	Current/former	No	yes	no	78.9	27.56	no	<30	2.726	39245.44988
2005-2006	33263	0	0	0	0	1	57	61	Male	Mexican American	Married/with a partner	Less than high school	24022.81191	1632	42181.37255	12572.30392	15111.21324	9149.203431	328.7377451	212.0098039	141.5441176	263.1740196	295.9558824	1023.590686	6403.79902	3352.328431	485.2941176	14293.5049	64.95098039	12.56127451	8217.830882	712.622549	0	148.8970588	0	20.22058824	31.25	Current/former	Current/former	No	no	no	52.5	19.47	yes	<25	1.632	12011.40596
2005-2006	33265	1	1	1	1	1	47	85	Male	Non-Hispanic white	Unmarried and other	High school and over	21253.37063	2435	36519.50719	12833.8809	12482.75154	7790.759754	144.1478439	101.2320329	179.0554415	207.5975359	819.9178645	800.2053388	6519.712526	3826.488706	436.1396304	11850.92402	131.8275154	6.160164271	6938.809035	713.963039	0	87.26899384	3.080082136	4.106776181	14.57905544	Current/former	Current/former	No	no	no	73.1	26.82	yes	<30	2.435	10626.68532
2005-2006	33271	0	0	0	0	2	49	68	Male	Non-Hispanic black	Unmarried and other	Less than high school	27373.00177	1052.5	37496.43705	10767.69596	11960.57007	10941.09264	73.15914489	47.50593824	33.72921615	63.65795724	108.7885986	408.0760095	6083.610451	3262.232779	714.9643705	11021.85273	160.5700713	33.72921615	9173.396675	871.2589074	6.650831354	463.6579572	66.98337292	85.98574822	229.4536817	Current/former	Current/former	No	yes	no	71.3	23.02	yes	<25	1.0525	13686.50089
2005-2006	33274	0	0	0	0	2	54	53	Female	Non-Hispanic black	Married/with a partner	High school and over	16466.01506	1464	30799.18033	9651.980874	12710.04098	5356.215847	114.0710383	62.84153005	42.34972678	86.06557377	105.5327869	473.0191257	5065.23224	3371.92623	292.0081967	12172.81421	79.23497268	2.390710383	4796.789617	503.7568306	0.341530055	17.41803279	5.464480874	0.683060109	4.781420765	Never	Never	Yes	yes	no	55.1	23.45	no	<25	1.464	8233.00753
2005-2006	33277	0	0	0	0	1	55	77	Female	Non-Hispanic black	Married/with a partner	Less than high school	15041.92128	1317.5	40819.73435	8941.176471	14858.82353	13990.51233	86.52751423	50.09487666	35.29411765	74.00379507	122.5806452	351.8026565	5340.417457	2484.629981	366.2239089	14240.60721	170.7779886	22.77039848	12291.4611	1576.850095	0	61.4800759	3.415559772	9.487666034	21.25237192	Current/former	Current/former	Yes	yes	yes	84.4	35.31	yes	>=30	1.3175	7520.960641
2005-2006	33285	0	0	0	0	2	46	81	Male	Non-Hispanic white	Married/with a partner	Less than high school	34456.25557	1676	36590.09547	12343.67542	13906.62291	7366.945107	267.3031026	161.3961814	157.8162291	231.50358	500.2983294	1104.713604	6356.50358	3283.114558	368.4367542	13299.22434	85.3221957	10.7398568	6458.830549	724.6420048	0.894988067	49.22434368	40.27446301	8.054892601	38.18615752	Never	Never	No	yes	no	70.8	24.16	no	<25	1.676	17228.12778
2005-2006	33287	0	0	0	0	2	45	44	Female	Non-Hispanic black	Unmarried and other	High school and over	19798.18972	783.5	28353.5418	12068.92151	10289.72559	3953.414167	462.0293555	243.1397575	142.9483089	312.0612636	409.0619017	1218.251436	5698.787492	3194.639438	275.6860243	9771.537971	40.20421187	0.638162093	3650.925335	275.0478622	0	1.91448628	4.467134652	0.638162093	0	Current/former	Current/former	No	yes	yes	72.4	27.35	yes	<30	0.7835	9899.094862
2005-2006	33300	0	0	0	0	2	57	48	Female	Mexican American	Married/with a partner	High school and over	26006.62868	1972.5	37880.86185	12505.70342	13500.12674	8025.095057	195.1837769	63.62484157	118.8846641	181.2420786	514.3219265	1161.470215	6838.276299	3081.622307	721.6730038	12605.06971	67.93409379	2.78833967	7000.253485	807.6045627	1.267427123	73.25728771	59.06210393	10.64638783	59.06210393	Current/former	Current/former	Yes	no	no	60.1	24.48	no	<25	1.9725	13003.31434
2005-2006	33302	0	0	0	0	2	54	56	Male	Non-Hispanic white	Married/with a partner	High school and over	56906.7908	3031	36392.27978	8819.861432	14376.60838	9476.410426	50.97327615	22.7647641	15.67139558	48.00395909	53.44770703	386.1761795	5262.124711	2688.221709	498.6803035	13767.73342	114.9785549	64.3352029	8504.948862	821.3460904	3.629165292	45.36456615	16.49620587	5.113823821	68.95414055	Never	Current/former	No	no	no	98.4	30.68	no	>=30	3.031	28453.3954
2005-2006	33316	0	0	0	0	2	53	74	Male	Non-Hispanic white	Married/with a partner	High school and over	17226.07667	1675.5	32820.05372	15249.17935	9501.939719	5013.428827	316.3234855	268.5765443	497.7618621	518.6511489	2358.400477	2027.454491	5984.482244	3149.209191	309.1614443	9120.262608	56.10265592	1.19367353	4295.732617	580.1253357	6.863622799	48.34377798	25.6639809	6.266786034	32.5276037	Current/former	Current/former	Yes	yes	yes	75.9	24.87	yes	<25	1.6755	8613.038335
2005-2006	33321	0	0	0	0	2	50	63	Male	Non-Hispanic white	Married/with a partner	High school and over	40475.74488	2169	28870.44721	10008.52928	10651.45228	4989.626556	240.6639004	63.85431074	51.17565698	117.1046565	103.9649608	1012.217612	5509.681881	2716.459198	564.3153527	9873.905025	114.1078838	80.68234209	4290.456432	404.1032734	13.37021669	47.48732135	84.60119871	15.67542646	123.0982019	Never	Current/former	Yes	yes	no	87.6	26.24	yes	<30	2.169	20237.87244
2005-2006	33324	0	0	0	0	2	53	70	Male	Mexican American	Unmarried and other	Less than high school	15176.7827	1124.5	22618.94175	5448.643842	8268.119164	6436.638506	28.45709204	16.8963984	16.45175634	28.9017341	37.79457537	141.3961761	3320.586928	1596.709649	284.1262783	7876.389506	79.14628724	1.778568253	5829.257448	473.9884393	0	71.58737217	7.11427301	7.11427301	23.12138728	Current/former	Current/former	No	no	no	75.2	26.52	yes	<30	1.1245	7588.391348
2005-2006	33328	0	0	0	0	1	52	52	Male	Non-Hispanic black	Unmarried and other	High school and over	50223.92929	1579	34563.01457	11874.92084	13463.58455	5120.012666	127.6124129	75.36415453	55.09816339	92.46358455	118.7460418	622.229259	6367.321089	3500	778.9740342	12433.18556	189.0436985	9.499683344	4521.849272	259.6580114	0	140.9119696	6.966434452	10.13299557	28.49905003	Current/former	Current/former	Yes	yes	no	76.3	22.63	yes	<25	1.579	25111.96465
2005-2006	33337	0	0	0	0	2	49	68	Female	Non-Hispanic black	Unmarried and other	Less than high school	6252.436006	550	42090.90909	18748.18182	13390	5384.545455	743.6363636	460.9090909	278.1818182	582.7272727	607.2727273	1926.363636	9521.818182	4302.727273	834.5454545	12360.90909	94.54545455	1.818181818	4682.727273	400	0	197.2727273	10	12.72727273	57.27272727	Never	Current/former	Yes	yes	yes	101	37.14	yes	>=30	0.55	3126.218003
2005-2006	33338	1	0	1	1	1	45	85	Female	Non-Hispanic white	Married/with a partner	High school and over	55714.24894	1542	40376.13489	13083.00908	12313.22957	10519.77951	373.2166018	240.5966278	159.2088197	288.5862516	305.4474708	1147.211414	7047.341115	3152.723735	349.5460441	11750.32425	59.66277562	0.324254215	9560.959792	925.0972763	0	19.1309987	1.945525292	0.324254215	1.297016861	Never	Current/former	Yes	yes	no	62.3	27.95	yes	<30	1.542	27857.12447
2005-2006	33345	0	0	0	0	2	55	46	Female	Non-Hispanic white	Unmarried and other	High school and over	321935.9983	1311.5	28703.7743	8150.209684	10381.24285	6594.357606	92.64201296	49.94281357	32.78688525	58.71139916	81.20472741	452.1540221	5333.206252	1808.997331	852.0777735	9253.145254	161.2657263	1.143728555	5719.405261	512.7716355	0	152.4971407	25.54327106	24.39954251	59.09264201	Current/former	Current/former	No	yes	no	116.9	47.79	yes	>=30	1.3115	160967.9991
2005-2006	33347	0	0	0	0	2	57	45	Male	Mexican American	Married/with a partner	High school and over	8741.259694	2528.5	24913.98062	6539.648013	9323.907455	6371.95966	5.536879573	2.372948388	19.37907851	16.80838442	114.297014	287.7199921	4010.480522	1774.767649	292.8613803	8884.12102	88.98556456	10.48052205	5801.067827	350.6031244	2.372948388	121.6136049	10.48052205	2.966185485	46.27249357	Never	Current/former	No	no	no	72.5	24.06	yes	<25	2.5285	4370.629847
2005-2006	33356	0	1	1	1	2	57	70	Male	Mexican American	Married/with a partner	High school and over	15117.99076	1653	47855.4144	11611.01028	22872.95826	9769.812462	57.77374471	33.87779794	41.43980641	69.87295826	168.4815487	614.9425287	6032.667877	3267.090139	609.1954023	21839.08046	243.4966727	0.302480339	9310.042347	365.6987296	0	32.06291591	1.512401694	2.41984271	5.444646098	Never	Current/former	No	yes	no	72.8	28.76	no	<30	1.653	7558.995379
2005-2006	33357	0	0	0	0	2	54	45	Female	Mexican American	Married/with a partner	High school and over	9671.067382	778.5	47019.91008	16091.84329	17160.56519	10531.79191	391.1368015	176.6217084	173.4104046	360.3082852	289.017341	1455.362877	8486.191394	4271.03404	740.5266538	16086.06294	113.0378934	23.76364804	9264.611432	1201.669878	0.642260758	31.47077714	1.926782274	2.569043031	6.422607579	Never	Current/former	No	yes	no	53.1	21	no	<25	0.7785	4835.533691
2005-2006	33363	0	0	0	0	2	48	57	Female	Non-Hispanic white	Married/with a partner	High school and over	62629.63301	1555.5	38617.80778	7718.418515	18018.00064	10452.90903	84.21729347	50.14464802	52.39472838	90.96753455	214.7219544	376.4063002	4523.304404	1774.991964	309.2253295	17321.76149	224.3651559	0.642880103	9316.939891	558.3413693	4.821600771	72.00257152	54.96624879	25.39376406	124.3972999	Never	Current/former	No	yes	no	61.4	25.43	no	<30	1.5555	31314.81651
2005-2006	33364	0	0	0	0	1	58	48	Male	Mexican American	Married/with a partner	Less than high school	7036.702246	1782.5	25559.60729	6592.706872	9001.12202	7696.493689	51.33239832	24.68443198	16.54978962	33.09957924	39.83169705	228.0504909	4159.607293	1862.8331	378.9621318	8299.859748	80.78541374	19.63534362	6652.454418	750.911641	4.488078541	57.78401122	17.67180926	3.085553997	87.51753156	Current/former	Current/former	No	yes	no	92.2	30.07	yes	>=30	1.7825	3518.351123
2005-2006	33365	0	0	0	0	2	55	59	Male	Mexican American	Unmarried and other	Less than high school	13156.18667	1599.5	20668.95905	4875.586121	7134.417005	6433.572992	0	0	0	3.438574555	7.502344483	191.9349797	3270.396999	1317.286652	326.351985	6723.976243	48.14004376	0.93779306	5768.052516	583.9324789	0	36.26133167	0	0	0	Current/former	Current/former	No	no	no	74.1	26.25	yes	<30	1.5995	6578.093337
2005-2006	33383	0	0	0	0	1	55	67	Male	Other	Married/with a partner	High school and over	38027.53674	1597	40738.88541	15584.84659	16588.91672	4871.947401	416.4057608	273.6380714	191.2961803	340.9517846	404.8215404	1356.919224	8020.03757	4207.576706	679.0857858	15560.11271	111.1458986	9.705698184	4381.340013	373.5128366	0	58.86036318	0.939261115	0	6.261740764	Current/former	Current/former	No	yes	no	47.9	19.89	yes	<25	1.597	19013.76837
2005-2006	33385	0	0	0	0	1	57	64	Female	Non-Hispanic white	Married/with a partner	High school and over	151239.1569	1155	31982.68398	10897.4026	11438.09524	6794.372294	239.8268398	156.2770563	222.5108225	290.9090909	952.3809524	1105.627706	5300.4329	2370.12987	580.5194805	10464.93506	135.9307359	37.22943723	5959.307359	482.6839827	7.792207792	63.2034632	65.36796537	18.61471861	103.8961039	Current/former	Current/former	No	no	no	77.5	28.74	yes	<30	1.155	75619.57845
2005-2006	33387	0	0	0	0	1	46	50	Male	Non-Hispanic white	Married/with a partner	High school and over	77618.84606	2878	47133.42599	15854.93398	16941.27867	10939.54135	413.3078527	209.3467686	145.5872133	280.0555942	297.0813065	1432.244614	8654.794997	4005.733148	633.9471855	15760.9451	191.4523975	208.9993051	9579.742877	1144.197359	6.080611536	88.42946491	36.48366921	16.67824878	44.64906185	Current/former	Current/former	No	no	no	106.4	33.89	yes	>=30	2.878	38809.42303
2005-2006	33390	0	0	0	0	1	51	46	Male	Non-Hispanic black	Unmarried and other	High school and over	40562.39109	2216.5	31761.7866	10578.16377	13062.71148	5080.983533	115.2718249	68.35100383	40.8301376	92.488157	115.0462441	705.8425446	5929.844349	3235.957591	784.5702684	12092.037	52.10918114	14.6627566	4558.989398	359.1247462	0	112.1136928	0.451161741	6.767426122	9.699977442	Current/former	Never	Yes	yes	no	84.6	26.49	no	<30	2.2165	20281.19555
2005-2006	33400	0	0	0	0	2	44	62	Male	Non-Hispanic white	Married/with a partner	High school and over	38160.24454	2577	36136.98099	8368.257664	16434.22584	8485.64222	22.7008149	13.77570819	148.8164532	129.6080714	855.8401242	575.4753589	4314.707024	2080.908033	318.975553	15915.21149	103.8028716	0.194024059	7647.652309	614.6682189	0	27.35739232	0	0	0	Never	Current/former	No	no	no	83.4	28.16	yes	<30	2.577	19080.12227
2005-2006	33406	0	0	0	0	2	48	53	Female	Non-Hispanic white	Unmarried and other	High school and over	167308.0729	1121	37136.48528	16993.75558	11941.57003	4815.789474	614.6297948	323.3719893	208.7421945	435.7716325	515.6110616	2082.515611	8296.610169	3735.504014	831.8465656	10735.50401	48.61730598	0	4032.560214	583.8537021	0.44603033	102.5869759	8.028545941	16.05709188	28.99197145	Current/former	Current/former	No	no	no	81.4	28.2	yes	<30	1.121	83654.03647
2005-2006	33416	0	0	0	0	1	46	70	Male	Non-Hispanic white	Married/with a partner	Less than high school	60792.49209	2328	40433.8488	15630.36942	14870.91924	5915.16323	486.2542955	253.4364261	135.7388316	336.3402062	388.3161512	1473.582474	8291.237113	3692.225086	843.4278351	13790.37801	83.97766323	0.859106529	5307.130584	490.1202749	0	67.86941581	4.080756014	3.865979381	15.24914089	Current/former	Current/former	Yes	yes	no	116.9	36.9	yes	>=30	2.328	30396.24604
2005-2006	33426	0	0	0	0	1	45	43	Male	Non-Hispanic white	Married/with a partner	High school and over	22151.21016	2653.5	25255.32316	13592.61353	4850.574713	4994.91238	277.7463727	147.9178444	371.7731298	508.7620124	3215.187488	2022.800075	4081.401922	2764.650462	149.9905785	4532.50424	29.58356887	31.46787262	4347.277181	570.3787451	2.072734125	16.581873	8.856227624	1.507443	38.62822687	Current/former	Current/former	No	yes	no	90.9	29.25	yes	<30	2.6535	11075.60508
2005-2006	33428	0	0	0	0	1	45	62	Male	Non-Hispanic white	Married/with a partner	Less than high school	163549.7443	1420	33714.78873	14462.67606	10616.19718	5265.492958	423.2394366	254.2253521	208.4507042	378.5211268	971.4788732	1685.211268	7111.971831	3160.211268	843.6619718	9540.84507	89.78873239	1.056338028	4439.084507	603.1690141	0	100.7042254	9.154929577	14.78873239	35.21126761	Current/former	Current/former	No	yes	no	73	27.44	yes	<30	1.42	81774.87213
2005-2006	33430	0	0	0	0	2	54	42	Female	Non-Hispanic black	Unmarried and other	High school and over	33008.97475	1708	35339.57845	9358.313817	13482.72834	9451.405152	74.94145199	55.03512881	46.54566745	68.79391101	107.7283372	479.8009368	5588.114754	2609.192037	578.7470726	12534.54333	121.1943794	116.5105386	8616.510539	569.3793911	0.878220141	77.28337237	47.13114754	14.3442623	55.91334895	Never	Current/former	No	yes	no	73.4	28.25	yes	<30	1.708	16504.48738
2005-2006	33437	0	0	0	0	1	47	41	Male	Other	Married/with a partner	High school and over	28172.37522	2427	48016.06922	17049.03173	19878.03873	6270.086527	305.315204	151.421508	191.1825299	269.8805109	1001.236094	1453.234446	9165.018541	4098.063453	1246.18871	18166.25464	195.5088587	1.648125258	5323.444582	412.855377	0	188.5043263	8.446641945	11.94890812	45.7354759	Current/former	Current/former	No	no	no	91.5	28.98	yes	<30	2.427	14086.18761
2005-2006	33450	0	0	0	0	2	47	64	Male	Non-Hispanic white	Married/with a partner	High school and over	46883.31163	3445.5	36692.78769	13399.94195	12988.24554	6285.444783	344.9426789	156.1456973	95.63198375	213.4668408	234.6538964	1242.054854	7403.27964	3397.329851	751.9953563	11920.04063	89.82731099	5.079088666	5309.389058	579.7416921	0.145116819	112.1753011	17.26890147	11.02887825	43.24481207	Current/former	Current/former	No	no	no	108	32.53	yes	>=30	3.4455	23441.65581
2005-2006	33452	1	1	1	1	2	50	59	Male	Non-Hispanic white	Married/with a partner	High school and over	69836.2055	2690	39548.32714	14894.42379	14667.47212	6527.509294	411.5241636	143.4944238	94.23791822	226.0223048	224.535316	1390.148699	8099.442379	3782.342007	889.5910781	13353.90335	121.0037175	90.5204461	5851.301115	570.4460967	0	32.52788104	0.371747212	0.92936803	0.557620818	Current/former	Current/former	No	no	no	97.2	29.57	yes	<30	2.69	34918.10275
2005-2006	33464	0	0	0	0	1	58	46	Male	Mexican American	Married/with a partner	High school and over	10936.5137	2914	37801.99039	9814.8593	12933.42485	11645.50446	80.64516129	54.90734386	37.92038435	70.17844887	93.68565546	363.0748113	6024.536719	2816.74674	541.0089224	12255.83391	105.8682224	5.147563487	10660.60398	786.8908717	0.514756349	90.94028826	13.04049417	18.702814	34.14550446	Never	Current/former	No	no	no	78.4	28.76	yes	<30	2.914	5468.256851
2005-2006	33467	0	0	0	0	2	50	60	Male	Non-Hispanic white	Married/with a partner	High school and over	42467.03492	1729.5	21561.14484	4680.832611	6835.790691	6629.950853	33.24660306	17.05695288	12.43133854	28.04278693	49.43625325	191.0956924	2900.260191	1266.551026	181.5553628	6522.983521	28.33188783	0	5954.611159	540.9077768	0	61.0002891	8.094825094	8.094825094	15.6114484	Never	Current/former	Yes	no	yes	121.4	43.58	yes	>=30	1.7295	21233.51746
2005-2006	33476	0	0	0	0	2	47	49	Male	Non-Hispanic white	Married/with a partner	High school and over	73314.80598	2069	49226.67956	14455.77574	17864.42726	13587.24021	264.378927	142.3392943	88.6901885	186.3218946	235.3794103	1120.589657	7959.642339	3657.080715	597.3900435	16822.61962	215.0797487	2.41662639	12076.36539	1402.609957	2.174963751	41.5659739	2.899951667	3.383276945	6.524891252	Never	Current/former	No	no	no	121.9	39.67	no	>=30	2.069	36657.40299
2005-2006	33478	0	0	0	0	2	52	70	Female	Non-Hispanic white	Married/with a partner	High school and over	37427.44588	1962.5	50117.19745	21139.10828	18639.23567	7015.031847	741.4012739	428.2802548	348.5350318	635.6687898	1434.140127	2340.382166	9572.993631	5171.210191	600.7643312	17717.45223	97.8343949	18.08917197	6151.082803	721.2738854	32.10191083	58.08917197	2.802547771	1.78343949	11.97452229	Never	Never	No	yes	no	60.5	23.96	yes	<25	1.9625	18713.72294
2005-2006	33483	0	0	0	0	2	51	60	Female	Non-Hispanic black	Married/with a partner	High school and over	13728.66682	1364	36623.90029	12174.85337	14425.58651	6555.351906	186.2170088	119.8680352	128.2991202	211.143695	548.3870968	887.4633431	6223.240469	3381.59824	645.5278592	13540.32258	103.7390029	22.36070381	5857.038123	456.0117302	0	114.3695015	4.765395894	7.697947214	31.8914956	Never	Current/former	Yes	yes	no	78.1	30.47	yes	>=30	1.364	6864.333408
2005-2006	33485	0	0	0	0	1	56	44	Female	Mexican American	Married/with a partner	Less than high school	13951.8691	1056	48049.24242	14157.67045	22669.03409	7376.893939	255.6818182	103.219697	75.28409091	155.3030303	146.780303	1089.962121	8598.484848	3278.882576	1495.265152	20825.75758	75.28409091	0	6544.507576	628.3143939	0	98.48484848	6.15530303	17.04545455	32.1969697	Never	Never	No	no	no	66.2	25.86	yes	<30	1.056	6975.934549
2005-2006	33492	0	0	0	0	2	49	45	Male	Non-Hispanic black	Unmarried and other	High school and over	14350.84338	3003.5	25580.15648	8748.959547	9557.849176	4336.107874	23.13967038	17.81255202	15.81488264	20.4761112	41.6181122	557.1832862	5007.990678	2774.596304	633.7606126	8598.634926	51.77293158	9.155984685	3795.571833	403.196271	12.15248876	118.3619111	0	0	0.332944898	Never	Current/former	No	yes	no	141	44.15	no	>=30	3.0035	7175.421689
2005-2006	33517	0	0	0	0	2	54	71	Male	Mexican American	Unmarried and other	Less than high school	15910.57314	2816	36960.22727	13576.34943	14516.33523	7634.055398	295.8096591	156.4275568	109.5525568	177.0241477	197.6207386	896.8394886	7073.330966	4300.071023	485.7954545	12351.74006	56.28551136	10.12073864	6862.926136	577.9474432	8.345170455	77.76988636	9.765625	6.036931818	47.05255682	Current/former	Current/former	No	no	no	72	27	no	<30	2.816	7955.28657
2005-2006	33520	0	0	0	0	2	49	74	Male	Non-Hispanic white	Married/with a partner	High school and over	36041.4941	1531	34088.83083	10715.5454	11906.92358	8097.648596	163.61855	101.2410189	101.8941868	172.7629001	563.6838668	666.2312214	5758.001306	2928.478119	496.7341607	11242.97845	83.60548661	26.77988243	6969.30111	743.3050294	0	114.6309602	3.592423253	4.898758981	32.00522534	Never	Current/former	No	yes	no	78.1	25.41	yes	<30	1.531	18020.74705
2005-2006	33527	0	0	0	0	1	46	63	Male	Non-Hispanic white	Unmarried and other	High school and over	23102.37	4117	46965.02308	20443.28394	14600.07287	7559.023561	702.331795	525.6254554	449.3563274	563.2742288	615.1323779	2581.977168	10174.39883	4457.979111	581.2484819	13672.45567	62.78843818	1.821714841	6289.045421	1085.377702	1.943162497	65.94607724	12.26621326	5.708039835	21.49623512	Never	Current/former	No	yes	no	104.1	29.96	yes	<30	4.117	11551.185
2005-2006	33530	0	0	0	0	1	50	56	Female	Non-Hispanic white	Married/with a partner	High school and over	86245.38634	1681	47513.38489	15438.42951	14881.32064	13983.93813	229.9226651	108.5663296	148.4235574	238.845925	1115.110054	1293.277811	7691.850089	4164.485425	594.2891136	13394.70553	129.9821535	0.594883998	11835.21713	2035.395598	0	81.49910767	1.189767995	0	9.518143962	Never	Current/former	No	no	no	66	24.13	yes	<25	1.681	43122.69317
2005-2006	33531	0	0	0	0	1	46	82	Male	Non-Hispanic white	Married/with a partner	High school and over	33374.58823	1580.5	34137.93103	11792.78709	12873.77412	6795.317937	271.4330908	162.2904144	96.48845302	216.7035748	260.0442898	1047.769693	6401.455236	3135.716545	647.8962354	11825.68807	182.5371718	84.78329643	5682.378994	630.1803227	20.56311294	90.16134135	105.9791205	47.13698197	147.1053464	Never	Current/former	No	yes	no	82.7	29.09	yes	<30	1.5805	16687.29412
2005-2006	33534	0	0	0	0	2	44	78	Male	Non-Hispanic white	Married/with a partner	Less than high school	32335.32817	1442	27780.85992	7864.07767	10907.07351	5359.570042	82.87101248	36.06102635	28.77947295	59.63938974	54.09153953	499.6532594	4663.31484	2243.411928	485.4368932	10435.1595	68.30790569	49.2371706	4897.364771	425.4507628	0	37.79472954	0	0.693481276	2.427184466	Current/former	Current/former	Yes	yes	no	69.6	24.34	yes	<25	1.442	16167.66408
2005-2006	33551	1	0	1	1	2	58	76	Male	Non-Hispanic white	Married/with a partner	High school and over	29699.51952	1703.5	54925.15409	17645.43587	21408.57059	12111.53507	492.8089228	282.066334	174.0534194	380.6868213	441.1505724	1619.900205	9454.06516	4230.11447	841.209275	20161.13883	244.2031112	18.78485471	11093.33725	938.6557088	0	36.395656	2.054593484	3.228646903	8.511887291	Current/former	Current/former	Yes	yes	yes	78	26.64	yes	<30	1.7035	14849.75976
2005-2006	33561	0	0	0	0	1	54	83	Female	Non-Hispanic white	Unmarried and other	High school and over	46247.05676	1754	44181.87001	20321.55074	14683.86545	5798.460661	707.2405929	403.36374	271.949829	544.7548461	596.0661345	2357.468643	9629.703535	5254.846066	673.0330673	13696.69327	55.01710376	0	5107.18358	623.7172178	0	31.35689852	2.565564424	1.140250855	3.990877993	Never	Never	No	yes	no	86.8	35.49	yes	>=30	1.754	23123.52838
2005-2006	33563	0	0	0	0	2	53	54	Female	Non-Hispanic white	Married/with a partner	High school and over	202167.5621	2160.5	47537.60704	15317.98195	18071.04837	8951.862995	135.8481833	85.62832678	89.33117334	157.139551	323.0733626	1019.439944	8926.637352	4245.776441	1010.414256	16775.97778	138.6253182	31.93705161	8086.091183	709.7894006	0	118.49109	1.851423282	0	18.74566073	Never	Current/former	No	no	no	99.6	34.67	yes	>=30	2.1605	101083.7811
2005-2006	33565	0	0	0	0	2	50	57	Male	Non-Hispanic white	Married/with a partner	High school and over	24116.3834	3493	40664.18551	13336.95963	18086.17234	6059.547667	93.32951618	86.02920126	83.02318924	104.0652734	106.928142	743.4869739	7479.387346	4301.74635	570.9991411	17247.35185	123.246493	19.61064987	5403.378185	475.5224735	0	41.94102491	0.14314343	0	3.006012024	Current/former	Current/former	No	no	no	61.3	21.74	no	<25	3.493	12058.1917
2005-2006	33569	0	0	0	0	2	47	79	Female	Non-Hispanic white	Married/with a partner	High school and over	85531.98369	1776.5	44719.95497	13487.75683	16366.73234	11679.70729	221.7844075	117.9285111	115.1139882	214.4666479	626.7942584	840.6980017	6912.468337	4110.329299	492.5415142	15644.52575	109.4849423	18.2943991	10730.3687	833.380242	5.910498171	31.52265691	0.281452294	1.125809175	0.281452294	Never	Current/former	No	yes	no	54.3	25.03	yes	<30	1.7765	42765.99184
2005-2006	33570	0	0	0	0	2	57	44	Female	Non-Hispanic black	Unmarried and other	High school and over	31143.29966	1141	29750.21911	15152.49781	9293.163891	2411.042945	339.6143734	178.3523225	308.9395267	407.537248	2156.87993	2075.810692	5925.065732	3343.996494	612.1822962	8438.650307	63.10254163	0.876424189	2092.462752	251.0955302	0	38.56266433	0.876424189	3.505696757	5.69675723	Current/former	Current/former	No	no	no	74.5	25.12	no	<30	1.141	15571.64983
2005-2006	33576	1	1	1	1	2	44	68	Female	Non-Hispanic white	Married/with a partner	High school and over	53754.19739	2387.5	35076.43979	9592.251309	9316.858639	13467.8534	220.104712	136.5445026	105.5497382	183.0366492	218.4293194	850.052356	5295.497382	2315.183246	340.7329843	8753.507853	58.63874346	0	11299.26702	2121.675393	0	20.94240838	0.209424084	0.209424084	0.209424084	Never	Current/former	No	no	no	61.8	25.33	yes	<30	2.3875	26877.0987
2005-2006	33577	0	0	0	0	1	52	55	Female	Non-Hispanic white	Unmarried and other	High school and over	56911.55009	1129	44902.56864	11844.10983	15379.98229	13405.22586	140.8325952	52.70150576	37.64393268	82.8166519	85.91674048	635.0752879	7566.430469	2804.69442	759.5217006	14319.75199	179.8051373	1.328609389	11364.92471	1268.379097	0	145.2612932	15.05757307	12.84322409	45.17271922	Current/former	Current/former	No	no	no	74	27.58	yes	<30	1.129	28455.77504
2005-2006	33587	0	0	0	0	2	57	45	Female	Non-Hispanic white	Married/with a partner	High school and over	67885.37137	1328.5	42141.51298	13316.52239	15706.81219	9217.162213	223.9367708	102.7474595	71.13285661	133.9856982	168.2348513	866.3906662	7837.034249	3526.15732	873.5415883	14436.20625	131.7275122	0.376364321	8429.808054	485.1336093	0	151.2984569	9.409108017	17.68912307	38.01279639	Current/former	Current/former	No	no	no	75.9	32.68	yes	>=30	1.3285	33942.68568
2005-2006	33591	0	0	0	0	2	54	65	Female	Mexican American	Unmarried and other	High school and over	33051.98278	1265.5	39589.09522	11412.09008	14946.2663	10333.06993	145.0019755	86.13196365	51.36309759	116.1596207	140.6558672	608.4551561	6539.312525	3356.380877	721.8490715	13839.5891	140.2607665	4.741209008	8944.685895	864.8755433	1.185302252	61.24061636	7.506914263	7.902015014	33.58356381	Never	Never	No	no	no	67.6	27.57	yes	<30	1.2655	16525.99139
2005-2006	33592	0	0	0	0	2	45	62	Male	Non-Hispanic black	Married/with a partner	High school and over	14423.07314	2659.5	38407.59541	10570.21997	14961.27092	9269.787554	38.54107915	15.2284264	20.11656326	43.99323181	106.5989848	567.0238767	6240.082722	3319.608949	738.8606881	13756.72119	119.0073322	0	8256.815191	687.3472457	0	119.1953375	35.90900545	44.5572476	84.97837939	Current/former	Current/former	No	yes	yes	77.6	24.66	yes	<25	2.6595	7211.536572
2005-2006	33594	0	0	0	0	2	45	75	Male	Non-Hispanic black	Married/with a partner	High school and over	16654.21	1890	32955.02646	11106.87831	11095.2381	7917.989418	313.4920635	151.3227513	111.3756614	241.7989418	240.2116402	1128.042328	6043.650794	2661.375661	551.3227513	10411.11111	53.17460317	0.793650794	6998.148148	802.3809524	0.793650794	44.44444444	21.69312169	10.31746032	26.98412698	Never	Current/former	No	yes	no	89.2	28.54	yes	<30	1.89	8327.104998
2005-2006	33604	0	0	0	0	2	53	59	Female	Non-Hispanic white	Married/with a partner	High school and over	75265.3724	1610.5	40797.88885	13988.51288	14662.52717	8335.920522	134.1198386	73.57963365	117.9757839	207.078547	883.8869916	1130.394287	7133.188451	3772.120459	912.7600124	12990.99658	153.9894443	18.93821794	7383.110835	559.4535858	0	87.23998758	5.588326607	6.830176964	24.52654455	Current/former	Current/former	No	yes	yes	69.1	26.39	yes	<30	1.6105	37632.6862
2005-2006	33605	0	0	0	0	1	54	68	Female	Non-Hispanic white	Unmarried and other	High school and over	63431.07401	1259	35150.91342	12009.13423	12091.34234	8370.929309	318.1096108	196.1874504	149.7220016	252.1842732	314.5353455	1113.979349	6500.794281	2885.623511	345.9094519	11526.60842	54.80540111	0	7569.102462	715.2501986	0	37.33121525	2.779984114	7.545671168	10.32565528	Never	Never	Yes	yes	no	109.3	44.17	yes	>=30	1.259	31715.53701
2005-2006	33614	0	0	0	0	2	49	65	Female	Non-Hispanic white	Married/with a partner	High school and over	115131.4213	1483.5	35214.0209	12029.32255	12386.58578	7334.681496	365.6892484	228.5136502	136.8385575	293.8995618	316.1442535	1111.560499	6302.325581	3144.253455	453.3198517	11815.63869	34.71520054	0.337040782	6581.73239	685.5409505	0.674081564	38.75968992	2.022244692	0	1.348163128	Never	Current/former	No	yes	no	117.7	45.8	yes	>=30	1.4835	57565.71064
2005-2006	33616	0	0	0	0	2	54	48	Male	Non-Hispanic black	Married/with a partner	High school and over	25348.65217	3060.5	36492.4032	11690.57344	15012.74302	5962.914556	54.07613135	61.26449926	38.55579154	85.93367097	81.68599902	696.1280836	6755.105375	3437.836955	1000.490116	13699.23215	100.6371508	24.50579971	5129.553994	623.4275445	19.76801176	110.9295867	2.940695965	11.43603986	30.38719164	Current/former	Current/former	No	yes	no	94.6	31	yes	>=30	3.0605	12674.32608
2005-2006	33621	0	0	0	0	1	55	63	Male	Non-Hispanic white	Married/with a partner	High school and over	166119.896	2345.5	38004.68983	14730.76103	12468.13046	7569.601364	464.5065018	256.0221701	201.4495843	378.597314	1049.243232	1574.291196	7253.890428	3191.217224	561.7139203	11547.43125	120.0170539	3.623960776	6846.940951	545.725858	1.065870816	58.19654658	35.17373694	9.806011511	33.6815178	Current/former	Current/former	No	yes	no	92	28.18	yes	<30	2.3455	83059.94801
2005-2006	33625	0	0	0	0	1	52	81	Female	Non-Hispanic white	Married/with a partner	High school and over	28128.34973	1665.5	38447.91354	14635.84509	12120.98469	8976.883819	545.7820474	264.7853497	236.8658061	458.7211048	831.2818973	1833.983789	7038.426899	3179.525668	334.1338937	11620.53437	74.45211648	11.70819574	7735.21465	1022.515761	28.82017412	11.70819574	21.61513059	3.602521765	28.51996397	Never	Never	No	no	no	69.4	25.15	yes	<30	1.6655	14064.17487
2005-2006	33627	0	0	0	0	1	44	46	Male	Non-Hispanic white	Unmarried and other	High school and over	57922.93412	1823.5	30836.30381	11152.45407	10655.88155	6180.422265	243.7619962	157.6638333	114.0663559	197.4225391	221.0035646	985.1933096	6002.467782	2923.498766	560.1864546	9874.143131	87.7433507	0.548395942	5198.793529	644.9136276	0	89.11434055	4.387167535	12.33890869	23.03262956	Never	Current/former	No	no	no	93.6	26.74	no	<30	1.8235	28961.46706
2005-2006	33634	0	0	0	0	2	53	50	Male	Non-Hispanic white	Unmarried and other	High school and over	67665.88639	1402	42353.78031	9445.791726	16638.37375	12800.99857	0.713266762	0	0.356633381	0.713266762	32.09700428	129.4579173	5810.984308	3058.844508	537.446505	15919.04422	163.6947218	0	11771.04137	777.1041369	0	101.9971469	13.19543509	20.68473609	38.51640514	Current/former	Current/former	Yes	no	no	96.6	29.91	yes	<30	1.402	33832.94319
2005-2006	33635	0	0	0	0	2	44	44	Male	Non-Hispanic white	Married/with a partner	High school and over	71950.65456	2664.5	48782.13549	16125.72715	20845.18671	7949.146181	250.7036968	155.3762432	79.18934134	169.8254832	210.5460687	1177.143929	8722.649653	4483.205104	783.4490524	19426.90936	209.0448489	79.75229874	7296.490899	501.219741	23.08125352	52.54269094	2.251829612	2.814787014	5.254269094	Current/former	Current/former	No	no	no	123	41.43	yes	>=30	2.6645	35975.32728
2005-2006	33642	0	0	0	0	2	46	77	Female	Non-Hispanic white	Married/with a partner	High school and over	49521.07613	1194.5	35818.33403	13043.53286	13145.24906	6375.052323	380.4939305	228.5475094	139.8074508	292.5910423	337.7982419	1241.942235	6799.079113	3278.777731	600.2511511	12225.61741	91.25156969	0.418585182	5385.935538	682.2938468	0	65.29928841	0.837170364	0.418585182	7.95311846	Current/former	Current/former	Yes	yes	no	46.3	18.69	yes	<25	1.1945	24760.53806
2005-2006	33658	0	0	0	0	2	56	41	Female	Non-Hispanic white	Married/with a partner	High school and over	21879.03027	2546	39878.24038	11735.86017	14942.45876	11973.48782	299.8821681	138.256088	94.65828751	187.3527101	188.3346426	863.9041634	6329.536528	3234.681854	364.2969364	13189.31658	140.0235664	3.338570306	10568.93166	1214.061273	7.462686567	17.282011	39.08091123	0	100.9426551	Current/former	Current/former	No	no	no	70.9	26.07	no	<30	2.546	10939.51513
2005-2006	33662	0	0	0	0	2	44	45	Female	Non-Hispanic white	Unmarried and other	High school and over	50639.15579	2467	44854.07377	17008.30969	14421.76733	9536.481557	531.617349	363.8021889	274.827726	402.3104986	409.4041346	1842.926632	9070.733685	3679.164978	816.9841913	13300.36482	172.274017	3.44548034	8176.732874	1111.066072	0	133.563032	7.093635995	17.2274017	35.46817998	Current/former	Current/former	No	no	no	76.5	24.28	yes	<25	2.467	25319.5779
2005-2006	33663	0	0	0	0	1	54	76	Male	Non-Hispanic white	Unmarried and other	High school and over	34471.85475	4580	51501.0917	20733.0786	16429.14847	9683.842795	617.5764192	420.3056769	378.8209607	514.5196507	889.1921397	2289.41048	10140.93886	4970.851528	591.9213974	15637.1179	56.98689956	0.436681223	8341.157205	1162.227074	8.07860262	64.95633188	3.384279476	6.113537118	17.79475983	Never	Never	Yes	no	yes	135	35.72	no	>=30	4.58	17235.92737
2005-2006	33666	2	2	2	1	2	56	71	Male	Non-Hispanic white	Married/with a partner	High school and over	43779.47906	3289.5	46569.38744	16438.51649	17569.84344	9113.239094	165.9826721	88.76728986	67.03146375	174.9506004	193.1904545	1228.454172	8849.217206	5022.039824	981.6081471	16228.30217	80.25535796	4.711962304	8082.383341	922.9366165	22.34382125	58.21553428	0.911992704	0	3.951968384	Current/former	Current/former	Yes	yes	no	72.2	23.28	yes	<25	3.2895	21889.73953
2005-2006	33667	0	0	0	0	2	58	79	Male	Mexican American	Unmarried and other	High school and over	14428.4973	1648.5	38559.29633	12593.56991	14783.7428	8075.523203	186.533212	103.7306642	96.45131938	161.9654231	444.3433424	1002.729754	6704.883227	3498.028511	607.8252957	13785.56263	167.1216257	22.14134061	6977.858659	1062.481043	0	22.74795268	0.909918107	0.606612072	0.909918107	Current/former	Current/former	No	yes	no	85	33.58	yes	>=30	1.6485	7214.248651
2005-2006	33668	0	0	0	0	1	50	48	Female	Non-Hispanic black	Unmarried and other	High school and over	21251.65478	1960	43599.4898	14684.43878	16040.81633	8512.755102	347.7040816	192.3469388	134.6938776	209.1836735	269.8979592	1269.132653	7861.734694	3886.989796	702.2959184	14746.17347	156.8877551	101.0204082	7484.693878	812.755102	0.510204082	78.31632653	5.867346939	4.336734694	17.60204082	Current/former	Current/former	No	yes	no	77.8	26.48	yes	<30	1.96	10625.82739
2005-2006	33669	0	0	0	0	2	44	46	Male	Non-Hispanic white	Married/with a partner	High school and over	70041.04459	2188	32303.47349	9680.758684	11359.68921	8278.107861	172.3034735	63.07129799	66.27056673	110.1462523	182.5868373	775.1371115	5586.837294	2393.738574	561.4716636	10479.66179	99.63436929	0.914076782	7193.09872	925.7312614	0.685557587	61.24314442	33.82084095	7.769652651	34.73491773	Never	Current/former	No	yes	no	76.8	24.13	yes	<25	2.188	35020.52229
2005-2006	33673	1	1	1	1	2	56	85	Male	Non-Hispanic white	Married/with a partner	High school and over	15735.70748	1333.5	41739.78253	15711.28609	16711.66104	5933.258343	343.0821147	202.0997375	211.4735658	340.832396	940.0074991	1548.931384	7919.76003	3910.011249	536.9328834	15796.0255	137.607799	18.37270341	5482.189726	408.6989126	0.374953131	26.24671916	3.749531309	0	0.749906262	Current/former	Current/former	Yes	no	no	79.2	31.89	no	>=30	1.3335	7867.853741
2005-2006	33675	0	0	0	0	2	53	56	Female	Non-Hispanic white	Unmarried and other	High school and over	45388.50983	1463.5	24977.79296	5867.782713	8167.406901	8392.552101	6.832934745	0	1.366586949	3.75811411	21.52374445	203.6214554	4214.554151	1231.978135	361.462248	7499.48753	154.765972	70.03758114	7323.881107	775.5380936	22.54868466	54.32183123	79.94533652	20.1571575	87.46156474	Never	Current/former	Yes	yes	yes	95.7	38.29	yes	>=30	1.4635	22694.25492
2005-2006	33684	0	0	0	0	1	55	74	Male	Non-Hispanic white	Married/with a partner	High school and over	54512.82273	1221.5	37941.05608	12138.76381	13988.53868	8428.980761	128.9398281	82.68522309	65.08391322	129.3491609	275.0716332	740.0736799	6748.669668	3647.973803	707.3270569	12934.91609	106.4265248	1.227998363	7338.927548	934.506754	0	105.1985264	2.046663938	0	18.01064265	Never	Current/former	No	yes	yes	110.7	36.02	yes	>=30	1.2215	27256.41136
2005-2006	33687	0	0	0	0	2	53	53	Female	Mexican American	Married/with a partner	Less than high school	10309.43316	1224	32324.34641	11966.09477	12130.71895	5602.941176	301.879085	174.0196078	122.5490196	240.1960784	405.2287582	955.4738562	6387.663399	3107.434641	591.503268	11299.8366	89.86928105	0.816993464	4987.745098	416.6666667	0	103.7581699	7.352941176	14.70588235	32.27124183	Never	Never	No	yes	no	98.2	34.46	no	>=30	1.224	5154.716582
2005-2006	33694	0	0	0	0	2	48	54	Male	Non-Hispanic white	Unmarried and other	High school and over	58868.52984	2034	42549.16421	13352.7532	15165.68338	9837.020649	83.33333333	44.00196657	83.82497542	129.7935103	685.1032448	888.8888889	7223.697148	3881.022616	957.4729597	13759.3412	153.8839725	7.128810226	8877.089479	831.8584071	0	89.97050147	5.162241888	7.620452311	16.47000983	Never	Current/former	Yes	yes	no	122.2	39.18	yes	>=30	2.034	29434.26492
2005-2006	33696	0	0	0	0	2	46	61	Male	Non-Hispanic white	Married/with a partner	High school and over	71157.20296	2399.5	41819.12899	18030.63138	12702.85476	7354.448844	351.9483226	185.2469264	294.0195874	426.1304438	2161.491977	2102.104605	7741.612836	4126.693061	497.8120442	12039.59158	88.76849344	11.66909773	6575.328193	646.3846635	3.959158158	35.63242342	21.46280475	8.126693061	56.88685143	Current/former	Current/former	Yes	no	no	104.3	27.74	yes	<30	2.3995	35578.60148
2005-2006	33698	0	0	0	0	2	44	75	Male	Non-Hispanic white	Married/with a partner	Less than high school	14764.29617	1326.5	39298.9069	13451.9412	15119.48737	8181.304184	389.7474557	246.1364493	149.6419148	317.3765548	338.1078025	1060.309084	7252.921221	3372.785526	848.4734263	14036.18545	123.2566905	0	7425.179043	519.7889182	0	112.3256691	6.784771956	10.55408971	23.74670185	Never	Current/former	Yes	no	no	115.4	37.04	yes	>=30	1.3265	7382.148084
2005-2006	33709	0	0	0	0	1	54	53	Male	Non-Hispanic white	Unmarried and other	High school and over	72103.56164	2821	32272.24389	13443.10528	10093.22935	5934.774903	513.1159163	259.8369373	219.7802198	387.6285005	742.2899681	1582.24034	6155.264091	3136.830911	417.7596597	9402.162354	48.56433889	11.34349521	5155.795817	691.5987239	0	31.37185395	1.94966324	6.735200284	13.11591634	Current/former	Current/former	No	no	no	75.7	25.09	yes	<30	2.821	36051.78082
2005-2006	33727	0	0	0	0	1	50	57	Female	Non-Hispanic black	Unmarried and other	High school and over	60930.82359	1311	55926.77346	16911.89931	20131.19756	14994.27918	387.8718535	139.9694889	105.6445461	230.7398932	262.7765065	1268.49733	9608.314264	3744.088482	686.8802441	19053.77574	279.1762014	0	14299.77117	658.6575133	0	12.96720061	0	0	0	Never	Current/former	No	yes	no	83.4	30.56	yes	>=30	1.311	30465.4118
2005-2006	33729	0	0	0	0	1	52	69	Female	Non-Hispanic black	Unmarried and other	High school and over	20719.51354	986.5	36006.08211	11750.63355	15014.19159	6281.804359	183.4769387	63.86213887	85.65636087	149.0116574	393.3096807	909.2752154	6265.078561	3336.036493	677.6482514	13961.98682	134.3132286	34.4652813	5554.992397	655.8540294	0	21.28737962	0	0.506842372	4.054738976	Never	Current/former	No	yes	no	56.3	22.16	yes	<25	0.9865	10359.75677
2005-2006	33730	0	0	0	0	2	57	46	Female	Non-Hispanic white	Unmarried and other	High school and over	54356.84077	1204.5	18775.42549	7324.200913	5728.518057	4308.841843	306.7662931	66.41760066	61.02117061	144.4582814	108.7588211	915.3175592	3924.034869	1707.347447	307.1814031	5374.844334	21.58572022	0	3786.633458	496.056455	0	2.905770029	0	0	0	Current/former	Current/former	No	yes	no	68.8	25	yes	<30	1.2045	27178.42039
2005-2006	33736	0	0	0	0	2	48	54	Female	Non-Hispanic white	Married/with a partner	High school and over	78292.88601	896	34977.67857	15333.14732	10487.16518	4422.991071	218.75	130.5803571	303.5714286	394.53125	2896.763393	1751.116071	5733.816964	3702.008929	401.2276786	9751.674107	67.52232143	51.33928571	3993.303571	381.1383929	0	33.48214286	1.116071429	1.116071429	3.348214286	Never	Current/former	No	no	no	65.6	26.05	no	<30	0.896	39146.443
2005-2006	33744	0	0	0	0	1	49	48	Female	Non-Hispanic white	Married/with a partner	High school and over	32743.349	1653.5	40631.99274	11479.58875	14169.03538	12249.77321	190.5049894	92.83338373	116.4197158	159.6613245	629.8760206	813.4260659	6033.867554	3101.90505	425.7635319	12240.09676	312.065316	134.2606592	10818.26429	727.5476262	26.91260962	79.22588449	181.7357121	23.28394315	253.7042637	Current/former	Current/former	No	yes	yes	86.7	28.54	yes	<30	1.6535	16371.6745
2005-2006	33745	0	0	0	0	1	57	46	Male	Non-Hispanic white	Married/with a partner	High school and over	306846.1668	1704	38277.58216	14407.277	15026.11502	5285.211268	249.7065728	139.9647887	129.4014085	197.7699531	417.5469484	1297.535211	7458.626761	4093.603286	782.5704225	13848.00469	77.46478873	36.97183099	4718.603286	531.6901408	0	18.19248826	0	0	0	Current/former	Current/former	Yes	no	no	75.2	26.11	yes	<30	1.704	153423.0834
2005-2006	33751	0	0	0	0	1	48	51	Male	Non-Hispanic white	Unmarried and other	High school and over	134358.3124	2441.5	46635.26521	14963.13742	16839.44297	10642.43293	326.4386648	200.6962933	121.0321524	265.001024	296.9485972	1186.156052	8559.9017	3638.54188	754.8638132	15843.53881	121.4417366	23.55109564	9321.318861	900.4710219	16.79295515	131.8861356	32.15236535	41.77759574	104.6487815	Current/former	Current/former	No	no	no	73.2	23.36	no	<25	2.4415	67179.15619
2005-2006	33754	0	0	0	0	1	55	48	Male	Mexican American	Married/with a partner	High school and over	11144.97697	2988.5	43809.60348	11290.2794	18950.47683	9674.585913	66.08666555	66.92320562	67.09051364	68.76359378	75.79053037	582.5665049	6431.654676	3530.199097	766.9399364	17315.87753	240.7562322	426.6354358	8081.144387	719.7590765	31.62121466	176.6772628	100.7194245	93.52517986	280.2409235	Never	Current/former	No	no	no	71.2	23.82	yes	<25	2.9885	5572.488487
2005-2006	33756	0	0	0	0	1	53	43	Female	Non-Hispanic white	Married/with a partner	High school and over	78330.41384	920	28516.30435	9801.630435	10168.47826	4847.282609	257.6086957	190.2173913	160.326087	196.7391304	223.3695652	973.9130435	5276.086957	2265.217391	408.6956522	9467.391304	80.97826087	22.82608696	4257.065217	434.2391304	0	82.06521739	3.804347826	4.891304348	21.19565217	Never	Never	No	no	no	80.2	31.88	no	>=30	0.92	39165.20692
2005-2006	33761	0	0	0	0	1	45	54	Male	Non-Hispanic white	Married/with a partner	High school and over	66588.44685	2462.5	31110.6599	10896.04061	11132.58883	6508.832487	321.6243655	165.0761421	115.9390863	221.928934	229.035533	1065.989848	5467.005076	2930.35533	362.4365482	10570.76142	34.5177665	0.203045685	5794.314721	633.5025381	0	37.76649746	2.842639594	4.263959391	10.76142132	Never	Current/former	No	no	no	79.4	28.39	no	<30	2.4625	33294.22342
2005-2006	33762	0	0	0	0	1	52	44	Male	Non-Hispanic white	Unmarried and other	High school and over	75981.74608	1836	48970.58824	17059.64052	16311.81917	11226.30719	417.4836601	241.8300654	153.8671024	312.3638344	380.4466231	1622.821351	9487.200436	4177.287582	889.4335512	14994.55338	194.7167756	2.178649237	8964.59695	1306.372549	10.89324619	173.4749455	154.4117647	32.67973856	157.9520697	Never	Current/former	No	yes	no	88.2	28.12	yes	<30	1.836	37990.87304
2005-2006	33765	0	0	0	0	2	44	41	Male	Non-Hispanic black	Unmarried and other	High school and over	37239.53241	2377.5	47001.05152	14817.87592	19101.9979	9425.026288	6.519453207	21.03049422	211.5667718	193.0599369	1365.509989	847.9495268	7708.93796	4193.480547	774.7634069	18152.26078	108.7276551	28.18086225	8298.633018	576.2355415	0	98.21240799	3.785488959	3.364879075	17.87592008	Never	Current/former	No	no	no	84.6	26.73	no	<30	2.3775	18619.76621
2005-2006	33767	0	0	0	0	2	54	47	Female	Mexican American	Unmarried and other	High school and over	8624.701621	2120	46497.64151	12970.75472	13845.51887	15296.93396	203.3018868	130.8962264	166.2735849	215.0943396	921.4622642	1023.820755	6916.981132	3087.735849	514.3867925	13048.58491	144.8113208	12.26415094	13462.26415	1636.084906	2.830188679	80.4245283	16.03773585	12.73584906	73.3490566	Never	Never	No	yes	no	99.6	35.76	yes	>=30	2.12	4312.350811
2005-2006	33770	0	0	0	0	2	47	47	Male	Non-Hispanic white	Unmarried and other	High school and over	86051.75778	2095.5	28616.08208	7777.618707	10111.42925	6432.83226	58.93581484	29.34860415	17.89549034	45.09663565	76.3540921	379.8616082	4554.044381	2384.156526	341.2073491	9821.283703	61.08327368	0	5748.508709	656.4065855	0	30.54163684	0.477213076	0	0.715819613	Never	Current/former	No	yes	no	104.7	32.97	yes	>=30	2.0955	43025.87889
2005-2006	33771	0	0	0	0	1	57	66	Male	Mexican American	Married/with a partner	Less than high school	7422.962942	2250	28308.88889	8105.555556	11660.44444	5600.888889	55.77777778	32.66666667	21.11111111	40.44444444	50.44444444	426	4892.888889	2375.111111	464	10970.22222	56.66666667	0.666666667	4942	458.2222222	0	181.1111111	1.111111111	0	9.333333333	Current/former	Current/former	Yes	no	no	77.5	27.52	yes	<30	2.25	3711.481471
2005-2006	33775	0	0	0	0	2	48	50	Male	Non-Hispanic black	Married/with a partner	High school and over	27615.8803	1988	49456.74044	15705.4829	19023.89336	10730.13078	268.360161	147.6358149	85.76458753	181.8410463	221.3279678	984.4064386	9151.408451	4263.832998	925.0503018	17715.79477	193.4104628	1.006036217	9697.686117	808.3501006	0	126.7605634	6.036217304	7.54527163	29.67806841	Never	Current/former	Yes	no	no	88.8	25.86	no	<30	1.988	13807.94015
2005-2006	33778	0	0	0	0	1	46	40	Male	Non-Hispanic white	Married/with a partner	High school and over	81187.58109	3179	32653.35011	11705.09594	11900.91224	5518.244731	228.0591381	85.87606165	89.49355143	174.5832023	511.481598	1036.489462	6211.544511	3223.655237	524.8505819	11225.69991	72.34979553	0.471846493	4770.682605	482.5416798	0	44.98269896	0.629128657	0.157282164	6.448568732	Never	Current/former	No	no	no	80.2	24.75	no	<25	3.179	40593.79054
2005-2006	33784	0	0	0	0	1	49	54	Female	Non-Hispanic white	Married/with a partner	High school and over	79863.2998	2188.5	48761.70893	14297.46402	20761.9374	10984.92118	296.0932145	158.3276217	101.667809	233.2647932	349.7829564	990.4043866	7673.292209	3775.645419	724.4688143	19667.58053	185.5151931	27.1875714	10094.1284	703.6783185	1.142334933	45.6933973	13.02261823	7.082476582	31.07151017	Never	Current/former	No	no	no	92.1	34.92	yes	>=30	2.1885	39931.6499
2005-2006	33792	1	0	1	1	1	56	73	Female	Mexican American	Unmarried and other	Less than high school	5261.275666	1098.5	30951.29722	9923.532089	11759.21711	6852.981338	225.3072371	119.7086937	84.66090123	158.3978152	213.9280838	759.2171142	5373.236231	2744.196632	469.2762858	11114.2467	67.81975421	0	6114.701866	520.7100592	12.28948566	90.57806099	8.192990442	20.93764224	33.2271279	Never	Never	No	yes	yes	55.2	24.5	yes	<25	1.0985	2630.637833
2005-2006	33793	0	0	0	0	2	47	76	Male	Non-Hispanic white	Married/with a partner	High school and over	44436.27757	3428.5	59674.78489	19946.62389	24724.51509	10692.13942	310.9231442	133.44028	100.9187691	215.4003208	196.2957562	1350.88231	11302.3188	5739.390404	1099.314569	23094.35613	290.5060522	0.437509115	9656.701181	823.9754995	4.958436634	106.752224	0.583345486	0.729181858	6.270963978	Current/former	Current/former	No	yes	no	115.1	39.73	no	>=30	3.4285	22218.13878
2005-2006	33796	1	1	1	1	1	46	81	Female	Non-Hispanic white	Unmarried and other	High school and over	48144.4059	1130	37884.95575	14163.27434	11553.53982	9458.849558	535.840708	255.3097345	146.9026549	338.9380531	376.1061947	1439.823009	7178.761062	3360.619469	381.8584071	10864.60177	66.37168142	19.91150442	8388.053097	1004.424779	0	13.71681416	0	0	2.654867257	Never	Never	Yes	yes	no	68.2	27.99	yes	<30	1.13	24072.20295
2005-2006	33797	0	0	0	0	2	55	45	Female	Mexican American	Unmarried and other	High school and over	11137.95735	2230	34289.23767	14172.64574	11556.05381	5503.811659	286.5470852	166.5919283	125.1121076	261.2107623	696.6367713	1358.744395	8011.659193	2922.421525	601.3452915	10694.39462	74.21524664	0	5047.309417	427.3542601	0	18.38565022	2.242152466	1.121076233	2.01793722	Current/former	Current/former	No	no	no	59.9	23.78	no	<25	2.23	5568.978674
2005-2006	33798	0	0	0	0	1	44	50	Male	Non-Hispanic black	Unmarried and other	High school and over	22401.8328	6144.5	42180.81211	14440.5566	14462.44609	9697.371633	343.3151599	199.4466596	145.4145984	223.1263732	256.977785	1247.863943	7994.629343	3622.670681	624.7863943	13534.54309	131.4997152	3.499064204	8679.632191	905.9321344	0	59.07722353	7.56774351	7.56774351	15.46098137	Current/former	Current/former	No	no	no	63.2	18.45	no	<25	6.1445	11200.9164
2005-2006	33802	0	0	0	0	2	50	49	Male	Non-Hispanic white	Married/with a partner	High school and over	72940.83761	2147	40125.75687	9879.133675	15415.9292	9766.418258	106.6604565	64.04285049	39.82300885	92.2217047	111.0852352	451.7931998	5932.23102	2708.197485	630.1816488	14534.93246	168.6073591	14.90451793	8663.018165	667.9087098	0	84.76944574	7.219375873	9.5482068	23.28830927	Current/former	Current/former	Yes	no	no	77.3	22.93	no	<25	2.147	36470.41881
2005-2006	33806	0	0	0	0	2	51	55	Female	Non-Hispanic white	Married/with a partner	High school and over	56139.18652	622.5	30489.95984	8424.899598	10553.41365	7832.931727	159.8393574	57.02811245	8.032128514	57.02811245	113.253012	428.9156627	5248.192771	1827.309237	918.0722892	9212.048193	208.0321285	54.6184739	6839.35743	635.3413655	0	156.626506	8.032128514	25.70281124	46.58634538	Never	Never	No	yes	no	86.5	33.08	yes	>=30	0.6225	28069.59326
2005-2006	33808	0	0	0	0	2	56	74	Male	Mexican American	Unmarried and other	Less than high school	9260.640164	1748.5	33362.88247	9221.046611	11279.09637	9903.059766	135.5447526	92.36488419	76.63711753	105.5190163	119.816986	532.4563912	5450.957964	2462.11038	453.5315985	10698.88476	56.61995997	0.857878181	8754.074921	963.9691164	0	106.9488133	5.433228482	8.292822419	30.02573635	Current/former	Current/former	Yes	no	no	65.7	25.73	yes	<30	1.7485	4630.320082
2005-2006	33819	1	0	1	1	1	47	84	Male	Non-Hispanic white	Married/with a partner	High school and over	23902.25604	2582.5	40553.72701	15488.86738	14836.39884	5569.603098	356.6311713	187.2216844	105.1306873	272.0232333	301.839303	1272.216844	8169.603098	4510.35818	943.6592449	13679.76767	102.8073572	1.936108422	4882.67183	466.4085189	0	84.4143272	2.904162633	0	14.71442401	Current/former	Current/former	Yes	yes	no	91.5	30.43	yes	>=30	2.5825	11951.12802
2005-2006	33827	0	0	0	0	1	56	43	Female	Non-Hispanic white	Unmarried and other	High school and over	290687.3332	1669.5	37933.51303	13221.02426	14609.46391	6016.172507	294.9985025	159.9281222	122.7912549	195.2680443	207.5471698	989.8173106	7229.110512	3551.063193	592.0934412	13587.0021	250.0748727	21.56334232	5537.586104	288.4097035	0	76.37017071	1.796945193	0	13.77657981	Current/former	Current/former	No	no	no	65.7	21.21	no	<25	1.6695	145343.6666
2005-2006	33838	0	0	0	0	2	50	57	Female	Non-Hispanic white	Married/with a partner	High school and over	76647.61639	1453.5	31661.50671	8469.900241	13357.41314	7122.807018	71.89542484	41.96766426	25.11179911	63.29549364	75.67939456	308.5655315	5320.949432	2351.565187	392.50086	12614.03509	105.6071551	1.031991744	6274.509804	456.4843481	0	104.9191606	7.567939456	1.031991744	19.95184039	Current/former	Current/former	No	no	no	54.4	20.99	yes	<25	1.4535	38323.8082
2005-2006	33847	0	0	0	0	2	54	45	Female	Mexican American	Married/with a partner	High school and over	8829.091908	2209.5	52240.32587	12779.58814	16303.23603	20141.66101	192.8038018	66.98348043	45.03281285	108.8481557	122.6521838	695.8587916	7353.247341	3793.844761	412.3104775	15741.3442	77.84566644	11.99366372	19110.43222	717.3568681	19.91400769	60.64720525	84.6345327	17.65105227	80.56121294	Never	Current/former	Yes	no	no	128.2	48.37	yes	>=30	2.2095	4414.545954
2005-2006	33853	0	0	0	0	2	52	69	Male	Other	Unmarried and other	High school and over	33866.91207	2556	45088.02817	15418.23161	14740.41471	10675.6651	396.1267606	201.6823161	117.5665102	262.3239437	260.172144	1557.511737	8516.431925	3553.599374	1054.186228	13370.10955	107.7856025	7.237871674	8719.679186	1290.688576	0	194.8356808	91.94053208	112.28482	217.1361502	Current/former	Current/former	Yes	no	no	85.9	24.86	yes	<25	2.556	16933.45604
2005-2006	33860	0	0	0	0	2	57	42	Female	Mexican American	Married/with a partner	High school and over	8988.424222	2145	47079.25408	13048.95105	16485.54779	14218.88112	337.5291375	167.5990676	92.30769231	215.6177156	256.6433566	923.7762238	7375.524476	3285.547786	640.3263403	15621.67832	87.17948718	0.932400932	13141.25874	873.8927739	2.331002331	91.37529138	18.64801865	12.35431235	36.5967366	Never	Current/former	No	no	no	59.7	25.08	yes	<30	2.145	4494.212111
2005-2006	33866	0	0	0	0	2	51	46	Female	Non-Hispanic black	Unmarried and other	High school and over	17461.83854	2483.5	33623.91786	8717.334407	12204.3487	9305.415744	12.48238373	7.650493255	20.93819207	33.82323334	183.0078518	341.2522649	5285.282867	2613.247433	587.6786793	11375.88081	148.1779746	22.54882223	7647.674653	873.7668613	24.96476747	123.6158647	59.99597342	15.50231528	95.22850815	Never	Current/former	No	no	no	89.5	37.4	no	>=30	2.4835	8730.919271
2005-2006	33876	0	0	0	0	1	44	49	Male	Non-Hispanic white	Married/with a partner	High school and over	48579.43814	2110	27895.7346	12357.81991	8364.218009	3904.028436	439.3364929	227.2511848	167.535545	329.6208531	804.9763033	1585.545024	5692.654028	2729.146919	720.3791469	7490.521327	15.87677725	3.791469194	3409.952607	485.3080569	0	13.507109	0	0	0.236966825	Current/former	Current/former	Yes	yes	no	74.5	25.66	no	<30	2.11	24289.71907
2005-2006	33885	0	0	0	0	1	57	40	Female	Non-Hispanic white	Married/with a partner	High school and over	320864.1983	1728	31432.29167	7976.5625	11389.17824	8589.409722	259.837963	129.9189815	79.86111111	168.4027778	199.9421296	821.1805556	4403.06713	1680.555556	432.8703704	10600.40509	130.4976852	94.90740741	6901.331019	694.7337963	65.39351852	85.64814815	308.7384259	74.94212963	436.9212963	Never	Current/former	No	no	no	54.8	24.16	yes	<25	1.728	160432.0992
2005-2006	33892	1	0	1	1	1	55	70	Female	Non-Hispanic white	Unmarried and other	High school and over	92800.97223	2512	44140.12739	19756.17038	14082.20541	6645.103503	800.1592357	447.8503185	280.2547771	600.1194268	884.9522293	2504.179936	9254.378981	3726.313694	712.5796178	12989.64968	56.32961783	0.597133758	5867.834395	662.2213376	1.99044586	46.37738854	25.07961783	5.573248408	30.85191083	Current/former	Current/former	Yes	no	no	49.6	19.23	yes	<25	2.512	46400.48612
2005-2006	33894	0	0	0	0	1	49	63	Female	Non-Hispanic white	Unmarried and other	High school and over	60982.99644	1532	53821.80157	15263.05483	18490.20888	14797.65013	204.308094	112.5979112	123.0417755	178.8511749	548.3028721	1045.691906	8807.114883	3692.232376	892.9503916	17123.36815	204.6344648	0.652741514	12993.47258	1468.342037	0	91.38381201	7.506527415	14.68668407	30.02610966	Current/former	Current/former	No	yes	no	85	34.35	yes	>=30	1.532	30491.49822
2005-2006	33895	0	0	0	0	1	50	64	Female	Non-Hispanic black	Married/with a partner	High school and over	16541.51058	2668.5	35703.57879	12967.02267	13104.36575	5412.966086	263.2565111	155.143339	122.353382	182.1247892	234.2139779	1082.44332	7439.385423	3127.037662	695.1470864	12370.6202	146.1495222	0.749484729	4832.864905	398.1637624	0	74.1989882	0.374742365	0.936855912	6.557991381	Never	Current/former	Yes	yes	no	80.2	30.22	yes	>=30	2.6685	8270.755288
2005-2006	33901	0	0	0	0	1	50	42	Male	Non-Hispanic black	Married/with a partner	High school and over	35450.83447	2546.5	35982.72138	10210.87768	14479.67799	8691.341056	124.2882388	63.61672884	40.44767328	85.80404477	99.35205184	499.901826	5745.140389	3205.183585	549.381504	13704.69272	58.5116827	1.178087571	7793.638327	735.5193403	20.02748871	77.16473591	5.30139407	10.01374435	15.31513843	Never	Current/former	No	no	no	69.5	22.8	no	<25	2.5465	17725.41723
2005-2006	33904	0	0	0	0	2	49	57	Female	Non-Hispanic white	Married/with a partner	Less than high school	39236.35763	645.5	38140.97599	15381.09992	12505.03486	6985.282727	326.8783888	214.5623548	304.415182	443.0673896	1921.766073	1693.261038	6419.829589	3846.630519	388.8458559	11876.83966	82.88148722	8.520526723	5791.634392	539.8915569	75.91014717	110.7668474	175.8326878	39.50426026	204.4926414	Never	Never	No	yes	no	99.7	40.04	yes	>=30	0.6455	19618.17882
2005-2006	33910	0	0	0	0	1	51	42	Male	Non-Hispanic black	Married/with a partner	High school and over	21979.64249	1510.5	36769.28169	5044.025157	20102.61503	9308.507117	75.80271433	44.02515723	33.4326382	52.63157895	70.1754386	338.2985766	3330.685204	932.1416749	297.5835816	19607.74578	115.5246607	7.613373055	8386.295929	412.7772261	15.22674611	31.7775571	170.8043694	17.54385965	316.1204899	Never	Current/former	No	no	no	81.5	29.19	no	<30	1.5105	10989.82125
2005-2006	33913	0	0	0	0	2	45	54	Female	Non-Hispanic black	Unmarried and other	High school and over	36718.84373	2941.5	64635.39011	15476.28761	23356.11083	20667.17661	276.8995411	141.9343872	131.7355091	238.1438042	445.5209927	910.4198538	8777.154513	3974.162842	688.0843107	22329.59374	216.0462349	0	19202.44773	1258.54156	0	68.50246473	6.62927078	11.72870984	25.83715791	Current/former	Current/former	No	no	no	72.4	26.92	no	<30	2.9415	18359.42186
2005-2006	33917	0	0	0	0	1	54	51	Male	Mexican American	Married/with a partner	High school and over	10069.12973	3081	41376.17657	14272.80104	16760.14281	7094.936709	321.1619604	138.5913664	96.55955858	205.777345	191.4962674	1279.941577	7531.158715	3639.565076	773.6124635	15243.42746	155.7935735	15.09250243	6562.155144	405.874716	0	49.49691659	2.758844531	5.030834145	9.250243427	Never	Current/former	No	yes	no	81.2	24.87	yes	<25	3.081	5034.564865
2005-2006	33922	0	0	0	0	2	54	83	Female	Non-Hispanic white	Married/with a partner	High school and over	34892.30543	883.5	47091.11488	10269.94907	16866.44029	16404.64063	54.32937182	30.56027165	24.90096208	45.27447651	79.2303339	355.4046406	6120.543294	3185.625354	449.9151104	16341.25637	140.9168081	24.90096208	14593.09564	1632.144878	3.961516695	52.63157895	18.10979061	7.357102434	81.49405772	Current/former	Current/former	Yes	yes	no	56.9	23.11	yes	<25	0.8835	17446.15271
2005-2006	33925	0	0	0	0	2	56	71	Female	Non-Hispanic white	Unmarried and other	High school and over	57644.06137	3098.5	43020.81652	12842.50444	19129.09472	8399.064063	196.3853477	84.71841213	65.03146684	121.5104083	112.7965144	819.7514927	6611.424883	4467.484267	330.6438599	18616.58867	55.83346781	0.322736808	7567.855414	739.228659	0.161368404	29.69178635	0.484105212	0	7.261578183	Never	Never	No	no	no	52.5	19.93	yes	<25	3.0985	28822.03069
2005-2006	33928	0	0	0	0	2	54	67	Male	Mexican American	Married/with a partner	High school and over	8496.888865	2045	44127.13936	10843.76528	18223.96088	11195.84352	27.87286064	14.1809291	10.75794621	25.91687042	31.78484108	316.8704156	7005.134474	3141.075795	926.405868	17061.12469	156.9682152	1.222493888	9926.894866	866.0146699	0	126.6503667	4.88997555	6.356968215	30.31784841	Never	Current/former	Yes	no	no	129.8	42.19	no	>=30	2.045	4248.444432
2005-2006	33929	0	0	0	0	1	54	54	Male	Non-Hispanic white	Married/with a partner	High school and over	57295.13182	2385.5	41180.04611	16124.7118	16022.21756	6274.99476	394.2569692	209.8092643	179.4173129	297.6315238	754.7683924	1468.87445	7829.805072	4513.728778	665.6885349	14980.50723	92.85265144	45.90232656	5150.492559	596.1014462	62.87989939	50.51351918	151.5405575	34.79354433	212.1148606	Current/former	Current/former	No	no	no	84.5	26.67	yes	<30	2.3855	28647.56591
2005-2006	33930	0	0	0	0	2	46	74	Male	Non-Hispanic white	Married/with a partner	High school and over	11582.8363	2082.5	44129.65186	13473.70948	16479.71188	10644.65786	349.3397359	178.3913565	101.0804322	228.5714286	265.0660264	1043.697479	7396.158463	3010.084034	503.7214886	15183.67347	237.9351741	14.4057623	9745.738295	616.0864346	3.601440576	69.14765906	42.73709484	14.64585834	91.71668667	Current/former	Current/former	Yes	yes	no	95.9	31.53	yes	>=30	2.0825	5791.41815
2005-2006	33934	0	0	0	0	1	49	57	Male	Non-Hispanic white	Married/with a partner	High school and over	79923.52482	2470	45653.84615	13852.42915	17061.33603	11345.34413	454.8582996	236.6396761	153.6437247	330.3643725	346.9635628	1287.044534	7273.076923	2975.303644	549.3927126	15901.01215	327.3279352	93.72469636	9412.550607	668.4210526	75.10121457	143.7246964	357.6923077	93.72469636	516.3967611	Never	Current/former	Yes	no	no	127.7	39.72	yes	>=30	2.47	39961.76241
2005-2006	33938	0	0	0	0	1	49	67	Female	Non-Hispanic black	Married/with a partner	High school and over	29160.40559	1507	37222.95952	8748.506967	13176.50962	12178.50033	93.89515594	58.39416058	37.82349038	85.26874585	102.853351	422.3623092	5164.897147	2163.570007	326.4764433	12609.15727	187.4585269	0.99535501	11427.67087	616.7883212	10.2853351	40.1459854	22.89316523	4.313205043	32.84671533	Never	Current/former	No	yes	no	77.8	28.54	yes	<30	1.507	14580.2028
2005-2006	33941	0	0	0	0	2	58	81	Female	Mexican American	Married/with a partner	High school and over	5024.270795	1539	41991.55296	16002.92398	13649.44769	8881.741391	576.6731644	338.531514	221.2475634	448.6679662	596.8161144	1931.124107	8002.923977	3519.493177	597.7907732	12719.62313	38.66146849	0.32488629	7825.536062	972.7095517	0	15.26965562	2.923976608	0.32488629	0	Current/former	Current/former	Yes	yes	no	67.6	25.04	yes	<30	1.539	2512.135398
2005-2006	33945	0	0	0	0	2	50	65	Male	Non-Hispanic white	Unmarried and other	High school and over	163163.5617	2774.5	30879.43774	8528.563705	11313.02937	7079.293566	101.2795098	53.16273202	40.36763381	70.64335916	80.91548027	539.0160389	5114.435033	2262.209407	610.740674	10770.5893	95.69291764	4.865741575	6281.492161	670.9316994	0	67.9401694	3.784465669	7.929356641	17.12020184	Current/former	Current/former	Yes	yes	yes	98.6	30.67	yes	>=30	2.7745	81581.78083
2005-2006	33947	0	0	0	0	1	50	64	Male	Non-Hispanic white	Married/with a partner	High school and over	47502.65467	2148.5	31496.39283	12469.16453	10641.61043	5100.535257	287.1771003	147.3120782	241.5638818	284.3844543	994.8801489	1339.073772	5953.455899	2922.271352	501.0472423	9937.863626	56.55108215	0	4551.08215	504.3053293	0	33.27903188	0	0	0	Current/former	Current/former	No	yes	no	86.8	28.44	yes	<30	2.1485	23751.32733
2005-2006	33949	0	0	0	0	2	46	54	Male	Non-Hispanic white	Married/with a partner	High school and over	154975.56	5318	41239.18766	16481.85408	13351.07183	8089.037232	609.157578	416.6980068	352.3881158	519.1801429	608.5934562	1964.178263	8004.230914	3741.256111	392.9108687	12837.43889	67.69462204	3.948852952	6616.679203	1390.842422	0	58.01053027	2.35050771	2.444528018	9.778112072	Never	Never	No	no	no	102.3	29.76	yes	<30	5.318	77487.78002
2005-2006	33960	0	0	0	0	2	45	59	Female	Non-Hispanic black	Unmarried and other	High school and over	9149.780752	1919	55987.49349	17773.31944	23389.26524	10655.02866	371.0265763	205.054716	143.0432517	283.2204273	297.029703	1500.260552	9449.973945	4150.338718	949.9739448	21745.96144	373.1109953	46.37832204	9977.331944	517.4570089	0	64.35643564	2.866076081	5.992704534	15.63314226	Never	Current/former	No	yes	no	125.2	50.22	yes	>=30	1.919	4574.890376
2005-2006	33965	0	0	0	0	1	50	50	Male	Non-Hispanic black	Unmarried and other	High school and over	19081.73542	2366.5	37118.10691	10583.98479	12553.56011	11051.34164	213.184027	129.9387281	78.17451933	171.9839425	201.3522079	734.4179168	5937.460385	2919.078808	544.6862455	11815.55039	104.1622649	9.93027678	9458.060427	1050.496514	10.9866892	122.7551236	149.3767167	47.74984154	158.673146	Current/former	Current/former	No	no	no	70.5	23.47	yes	<25	2.3665	9540.86771
2005-2006	33971	0	0	0	0	2	46	64	Female	Non-Hispanic white	Married/with a partner	High school and over	60124.82059	1281.5	37276.62895	11790.08974	14015.60671	7818.181818	252.0483808	138.1193913	103.0042918	198.595396	304.72103	872.0249707	6404.60398	3256.340226	532.9691767	13285.60281	61.646508	24.19040187	7007.803355	697.6199766	0	86.22707764	2.341006633	0	15.60671089	Current/former	Current/former	Yes	yes	yes	88	34.77	yes	>=30	1.2815	30062.41029
2005-2006	33972	0	0	0	0	1	50	65	Male	Non-Hispanic black	Married/with a partner	High school and over	10938.12206	3176.5	42123.40626	14921.61184	14703.6046	8802.770345	380.2927751	211.7110027	155.8318904	309.1452857	572.170628	1453.801354	7698.567606	3680.623328	698.4101999	13773.17803	133.3228396	0	8043.12923	575.6335589	0.3148119	45.49031953	5.036990398	4.092554699	10.23138675	Current/former	Current/former	Yes	no	no	71.6	21.26	yes	<25	3.1765	5469.061028
2005-2006	33978	0	0	0	0	1	45	48	Female	Non-Hispanic white	Married/with a partner	High school and over	59555.84293	1926	24579.43925	8995.586708	8755.970924	4749.480789	271.0280374	151.6095535	104.6209761	193.4060228	214.953271	845.0155763	4754.932503	2340.083074	433.0218069	7719.106957	51.92107996	0	4133.437175	463.3956386	0	62.56490135	6.749740395	9.865005192	21.80685358	Never	Current/former	No	no	no	66.4	24.24	yes	<25	1.926	29777.92147
2005-2006	33990	1	1	1	1	1	48	82	Male	Non-Hispanic white	Unmarried and other	High school and over	28755.37341	1674	42858.42294	10669.35484	16438.76941	12505.07766	145.4599761	70.78853047	47.19235364	85.42413381	135.0059737	508.9605735	6210.872162	3063.0227	413.6798088	15129.62963	216.8458781	89.60573477	10686.9773	1184.587814	8.661887694	88.70967742	58.84109916	5.376344086	93.18996416	Current/former	Current/former	No	yes	yes	78.8	28.84	yes	<30	1.674	14377.6867
2005-2006	34004	0	0	0	0	1	45	46	Male	Non-Hispanic white	Married/with a partner	High school and over	56961.36879	3118	27214.56062	10441.62925	9261.866581	4677.35728	310.7761386	185.0545221	116.5811418	246.9531751	338.6786402	971.6164208	5432.328416	2636.144965	499.0378448	8581.462476	55.80500321	0	4139.833226	414.2078255	0.160359205	58.37075048	4.490057729	6.574727389	16.83771648	Never	Current/former	No	no	no	144.8	42.31	yes	>=30	3.118	28480.6844
2005-2006	34006	1	1	1	1	1	47	81	Male	Non-Hispanic white	Married/with a partner	High school and over	48608.33372	2147.5	45511.05937	20995.57625	14573.22468	6535.273574	679.3946449	379.2782305	384.1676368	678.4633295	2138.533178	2905.23865	8958.556461	4507.566938	703.3760186	13538.30035	64.02793946	0.465657742	5521.071013	957.6251455	0	34.69150175	3.725261932	0.465657742	5.355064028	Current/former	Current/former	No	yes	yes	87.4	29.92	yes	<30	2.1475	24304.16686
2005-2006	34016	1	1	1	1	1	52	85	Female	Non-Hispanic black	Unmarried and other	Less than high school	16208.01426	1134	33346.56085	11671.95767	11708.99471	6581.128748	282.1869489	168.4303351	118.1657848	242.5044092	450.1763668	1086.419753	6124.338624	2893.29806	741.1816578	10721.78131	112.8747795	0	5743.386243	636.6843034	0	88.18342152	10.14109347	19.84126984	30.42328042	Never	Never	No	yes	no	69.4	26.02	no	<30	1.134	8104.00713
2005-2006	34029	0	0	0	0	2	53	50	Female	Mexican American	Married/with a partner	Less than high school	9266.530349	1828	32431.61926	10599.83589	11457.33042	7852.571116	248.9059081	126.6411379	97.92122538	191.4660832	189.5514223	974.0153173	6166.849015	2351.477024	734.6827133	10473.19475	108.3150985	13.40262582	7101.203501	646.6083151	0.273522976	40.48140044	6.01750547	4.376367615	13.6761488	Never	Current/former	No	yes	no	77.4	34.31	yes	>=30	1.828	4633.265175
2005-2006	34042	0	0	0	0	1	52	54	Female	Non-Hispanic black	Unmarried and other	High school and over	26867.94783	2588.5	41259.41665	13570.60073	16097.93317	8577.74773	221.1705621	192.9689009	180.4133668	204.1723006	232.9534479	908.6343442	7064.322967	4310.218273	351.3617925	15395.20958	88.6613869	0	7642.457021	826.7336295	1.158972378	47.32470543	4.635889511	6.181186015	16.03245123	Never	Never	No	yes	no	68	26.7	yes	<30	2.5885	13433.97392
2005-2006	34050	0	0	0	0	2	44	74	Female	Non-Hispanic white	Unmarried and other	Less than high school	26087.85171	1478	38129.22869	11367.38836	13275.37212	9230.37889	247.97023	129.5669824	67.32070365	164.4113667	198.579161	706.6982409	6732.746955	2718.200271	475.6427605	12378.2138	145.1285521	174.5602165	8338.971583	791.9485792	0	50.067659	3.721244926	4.397834912	9.472259811	Never	Current/former	No	yes	yes	76	29.72	yes	<30	1.478	13043.92586
2005-2006	34058	0	0	0	0	2	50	71	Male	Non-Hispanic white	Unmarried and other	High school and over	30238.81712	1524.5	29307.96983	7630.69859	11194.16202	8190.882256	125.6149557	65.26730075	34.76549688	81.01016727	113.1518531	378.8127255	4260.741227	2334.86389	353.2305674	10731.38734	34.10954411	2.623811086	7255.493604	728.763529	0	102.9845851	4.5916694	16.72679567	29.18989833	Current/former	Current/former	No	yes	no	67.5	25.13	yes	<30	1.5245	15119.40856
2005-2006	34062	0	0	0	0	1	55	67	Female	Non-Hispanic white	Married/with a partner	High school and over	46891.94912	1276.5	38981.59029	14907.95143	13321.19076	7148.061105	471.6020368	280.8460635	252.2522523	403.0552291	918.9189189	1801.801802	7304.739522	2968.664316	625.146886	12312.96514	67.37171955	2.350176263	6314.140227	746.9643557	0	39.95299647	2.741872307	4.308656483	8.225616921	Never	Current/former	No	yes	no	115.9	43.3	yes	>=30	1.2765	23445.97456
2005-2006	34064	0	0	0	0	2	44	81	Female	Non-Hispanic white	Married/with a partner	High school and over	21751.22872	1851	29397.62291	10325.49973	9364.937871	6953.538628	295.7860616	207.1853052	150.7293355	251.7558077	283.9005943	1227.714749	5652.079957	2116.963803	682.8741221	7907.34738	313.8843868	410.8589951	4713.938412	709.076175	103.4575905	104.5380875	425.7158293	103.1874662	786.0615883	Current/former	Current/former	No	yes	no	56.5	20.85	yes	<25	1.851	10875.61436
2005-2006	34069	0	0	0	0	2	50	62	Female	Non-Hispanic white	Married/with a partner	High school and over	113061.0159	1300	42157.69231	15000	13975.76923	8995.769231	327.3076923	160.7692308	318.0769231	398.0769231	1553.846154	1587.307692	6844.615385	3237.692308	349.6153846	13387.69231	169.6153846	8.076923077	8261.153846	640	0	28.46153846	4.230769231	3.461538462	7.307692308	Current/former	Current/former	No	yes	no	85.1	29.31	yes	<30	1.3	56530.50797
2005-2006	34074	0	0	0	0	1	58	41	Male	Other	Unmarried and other	High school and over	57643.53531	2956	32163.39648	11949.76319	11429.1272	6000.338295	235.2841678	167.1177267	194.1813261	262.3477673	802.6048714	1199.763194	5746.447903	3119.756428	382.2733424	10886.84032	58.35588633	1.691474966	5307.171854	603.6874154	0.50744249	56.66441137	3.721244926	3.721244926	8.288227334	Never	Current/former	Yes	yes	yes	109.8	38.72	yes	>=30	2.956	28821.76765
2005-2006	34079	0	0	0	0	1	58	70	Male	Mexican American	Married/with a partner	Less than high school	3275.166598	1421.5	35698.20612	8940.907492	13443.19381	8800.914527	22.51143159	12.66268027	52.76116778	70.69996483	470.2778755	531.4808301	5187.126275	2317.270489	457.6151952	12697.85438	89.69398523	0	7848.399578	878.297573	0	39.04326416	3.165670067	2.813928948	5.979599015	Never	Current/former	Yes	yes	no	64.9	24.67	yes	<25	1.4215	1637.583299
2005-2006	34080	0	0	0	0	2	48	44	Male	Non-Hispanic white	Married/with a partner	High school and over	75343.62654	1870.5	44921.14408	14117.08099	18295.37557	8998.128843	49.18470997	57.73857257	14.70195135	58.8078054	71.3712911	731.6225608	8137.663726	4356.856455	855.3862604	16914.46137	147.5541299	43.03662122	7676.824379	961.2403101	52.12510024	103.1809677	24.59235499	16.57310879	40.36353916	Never	Never	Yes	yes	no	92.2	24.96	yes	<25	1.8705	37671.81327
2005-2006	34083	0	0	0	0	1	58	54	Female	Mexican American	Married/with a partner	High school and over	6660.767363	2023.5	43617.49444	16563.87447	16542.87126	7269.829503	349.6417099	200.148258	158.3889301	272.0533729	337.0397826	1327.897208	9269.088213	4163.825056	741.0427477	15440.07907	53.86706202	1.235483074	6460.093897	696.0711638	0	76.35285397	2.223869533	0	18.03805288	Never	Current/former	Yes	no	no	79.4	37	yes	>=30	2.0235	3330.383681
2005-2006	34084	1	0	1	1	1	45	65	Male	Non-Hispanic black	Unmarried and other	High school and over	5510.11725	3164.5	37792.70027	12274.76695	12950.2291	9013.114236	284.8791278	151.6827303	92.58966661	197.0295465	220.7299731	927.4766946	7206.035709	2909.46437	939.8009164	11673.72413	182.4932849	34.76062569	8037.130668	602.1488387	3.160056881	120.2401643	35.07663138	19.43434982	90.85163533	Never	Current/former	Yes	yes	yes	118	38.36	no	>=30	3.1645	2755.058625
2005-2006	34086	0	0	0	0	2	47	64	Male	Non-Hispanic white	Married/with a partner	Less than high school	59539.53961	3042	41267.25838	12843.68836	13762.16305	11520.38133	165.6804734	94.18145957	63.60946746	141.1900066	169.2965155	858.8099934	7761.998685	3381.82117	715.1545036	12887.73833	61.30834977	20.21696252	10630.83498	795.3648915	0.657462196	44.87179487	6.574621959	4.109138725	13.97107166	Current/former	Current/former	Yes	yes	no	108.7	33.4	yes	>=30	3.042	29769.7698
2005-2006	34087	0	0	0	0	1	44	81	Male	Non-Hispanic white	Married/with a partner	High school and over	12066.23243	3870.5	47688.92908	17279.67963	18012.27232	8783.74887	544.3741119	299.9612453	182.0178272	399.3024157	413.9000129	1718.51182	9085.777031	4173.879344	732.2051415	16956.07803	147.2677949	27.51582483	7648.624209	775.2228394	19.11897688	58.90711794	90.42759333	21.96098695	129.569823	Current/former	Current/former	No	yes	yes	66.9	26.2	yes	<30	3.8705	6033.116214
2005-2006	34091	0	0	0	0	1	57	69	Male	Other	Married/with a partner	High school and over	64747.25459	1495.5	38097.62621	9290.538282	17392.17653	8506.519559	226.6800401	114.3430291	84.58709462	138.4152457	164.8278168	727.515881	5244.734203	2348.378469	419.926446	16775.32598	67.53594116	2.006018054	7610.832497	550.6519559	0.668672685	64.86125042	10.69876296	8.024072217	21.73186225	Current/former	Current/former	No	yes	yes	66.3	24.15	yes	<25	1.4955	32373.6273
2005-2006	34092	0	0	0	0	2	46	55	Male	Non-Hispanic white	Married/with a partner	High school and over	73836.97656	2547	36927.75815	15964.66431	13717.90342	3967.608952	515.3121319	256.7726737	196.505693	343.93404	399.685905	1808.598351	8051.629368	3751.66863	840.2041618	12478.20966	115.4299176	8.048684727	3183.941892	418.138987	0	88.33922261	2.74833137	1.570475069	14.91951315	Current/former	Current/former	No	yes	no	91.4	28.08	yes	<30	2.547	36918.48828
2005-2006	34107	0	0	0	0	2	50	62	Female	Non-Hispanic white	Married/with a partner	High school and over	47073.43294	1791	39824.1206	10610.83194	16865.99665	9471.524288	225.8514796	103.5734227	76.49357901	144.332775	233.9475154	804.5784478	5996.370743	2637.911781	477.3869347	16113.06533	126.7448353	8.933556672	8769.960916	601.3400335	0	41.59687326	2.79173646	7.258514796	13.40033501	Never	Current/former	No	no	no	73.4	23.62	yes	<25	1.791	23536.71647
2005-2006	34109	0	0	0	0	1	54	47	Male	Non-Hispanic white	Married/with a partner	High school and over	120665.5327	3849	40991.16654	14714.47129	14975.57807	7413.74383	375.2922837	187.8409977	113.6658872	253.8321642	293.4528449	1162.769551	7704.208885	3974.928553	477.3967264	13920.23902	90.67290205	1.688750325	6662.769551	659.3920499	12.6006755	37.54221876	2.208365809	4.156923876	7.014809041	Never	Current/former	No	no	no	83.6	24.61	yes	<25	3.849	60332.76635
2005-2006	34111	0	0	0	0	1	47	44	Male	Non-Hispanic white	Married/with a partner	High school and over	60758.68388	1860	44446.23656	13688.97849	20043.54839	7796.774194	107.7956989	24.7311828	25.80645161	87.3655914	61.82795699	775.8064516	7934.677419	4360.483871	914.7849462	18769.62366	198.1182796	36.55913978	7021.505376	669.3548387	0.268817204	58.33333333	3.225806452	3.76344086	8.064516129	Current/former	Current/former	No	no	no	89.3	27.53	yes	<30	1.86	30379.34194
2005-2006	34114	0	0	0	0	1	45	69	Male	Non-Hispanic black	Unmarried and other	High school and over	9447.17775	2947	31910.41737	7374.278928	12114.69291	10011.02816	34.78113336	19.85069562	14.42144554	26.46759416	38.34407872	189.3450967	4424.838819	2493.213437	230.5734645	11804.88633	64.64200882	0.678656261	8995.079742	918.0522565	1.187648456	55.31048524	7.804546997	2.544960977	14.42144554	Current/former	Current/former	No	no	no	73.1	24.51	yes	<25	2.947	4723.588875
2005-2006	34122	0	0	0	0	2	46	73	Male	Non-Hispanic white	Unmarried and other	High school and over	56640.49591	1984.5	44142.10128	9392.290249	14997.98438	15461.82918	39.808516	21.66792643	23.17964223	48.12295288	70.29478458	224.2378433	5596.119929	3024.691358	276.1400857	14595.36407	88.68732678	11.58982111	13901.48652	1418.997229	0.755857899	99.52129	5.794910557	8.818342152	33.76165281	Current/former	Current/former	Yes	yes	yes	93.5	30.39	yes	>=30	1.9845	28320.24796
2005-2006	34123	0	0	0	0	2	52	43	Male	Non-Hispanic white	Married/with a partner	High school and over	47744.1555	3080	39954.54545	14037.33766	14681.16883	7104.220779	310.3896104	158.2792208	129.2207792	268.9935065	569.6428571	1392.207792	7570.779221	3423.538961	865.0974026	13620.12987	113.474026	0.162337662	6214.123377	722.2402597	0	69.31818182	7.305194805	9.090909091	18.01948052	Never	Current/former	No	no	no	92.1	25.76	yes	<30	3.08	23872.07775
2005-2006	34128	0	0	0	0	2	46	51	Male	Non-Hispanic white	Married/with a partner	High school and over	49809.09635	2721	36392.87027	11986.58581	14099.04447	7207.092981	259.0959206	90.59169423	94.63432562	182.4696803	285.3730246	917.3098126	6298.787211	3519.661889	547.4090408	13212.60566	95.00183756	4.777655274	6406.284454	545.938993	21.49944873	67.07092981	5.696435134	9.922822492	20.21315693	Never	Current/former	No	no	no	92.6	30.98	yes	>=30	2.721	24904.54818
2005-2006	34133	0	0	0	0	2	53	61	Male	Non-Hispanic black	Married/with a partner	High school and over	11677.47756	1743	39457.83133	10774.81354	15431.44005	10117.32645	78.02639128	47.33218589	53.643144	97.81985083	466.724039	542.4555364	6148.594378	3069.420539	740.1032702	14426.5634	175.2725186	6.884681583	9305.507745	533.5628227	7.458405049	116.7527252	13.76936317	27.53872633	41.3080895	Current/former	Current/former	No	no	no	88.2	27.96	yes	<30	1.743	5838.73878
2005-2006	34135	0	0	0	0	1	44	77	Male	Non-Hispanic white	Married/with a partner	Less than high school	22080.34542	1466.5	34936.92465	13297.64746	13650.86942	5344.698261	262.8707808	134.6743948	70.91714968	204.2277532	218.5475622	979.2021821	7436.754177	3781.793386	1081.486533	12134.67439	69.2124105	67.84861916	4631.43539	580.9751108	0	69.55335834	5.796113195	4.432321855	20.79781793	Current/former	Current/former	No	yes	no	86.5	29.07	yes	<30	1.4665	11040.17271
2005-2006	34138	0	0	0	0	1	44	78	Female	Non-Hispanic white	Unmarried and other	High school and over	61148.75406	2686	44955.3239	14678.14594	12895.75577	14025.31646	510.0521221	295.2345495	195.45793	392.4050633	441.5487714	1643.894267	7622.85927	3309.381981	390.5435592	12204.9516	86.18763961	2.233804914	11932.24125	1564.408042	0.18615041	10.05212211	3.723008191	1.675353686	18.61504095	Current/former	Current/former	No	no	no	42.9	18.62	no	<25	2.686	30574.37703
2005-2006	34145	0	0	0	0	2	44	54	Male	Non-Hispanic white	Unmarried and other	High school and over	66013.45956	2357.5	27227.99576	8234.57052	9962.460233	6463.202545	10.39236479	43.47826087	30.54082715	57.05196182	170.7317073	455.1431601	4558.64263	2282.290562	471.8981972	9330.222694	92.0466596	0.636267232	5712.831389	404.2417815	0	80.38176034	0.84835631	0.212089077	7.847295864	Never	Current/former	Yes	yes	no	91.3	29.14	yes	<30	2.3575	33006.72978
2005-2006	34148	0	0	0	0	2	47	69	Female	Non-Hispanic white	Married/with a partner	High school and over	135741.0757	1169.5	39923.04404	14425.823	15198.37537	8143.2236	234.7156905	112.8687473	83.36896109	193.2449765	233.8606242	1058.144506	8203.933305	4073.535699	988.0290723	14014.96366	59.4271056	0	7027.789654	1058.999572	0	24.36938863	0	0	0	Never	Current/former	Yes	yes	no	119	39.17	yes	>=30	1.1695	67870.53785
2005-2006	34150	0	0	0	0	2	52	64	Male	Other	Married/with a partner	High school and over	33866.91207	1496.5	38787.17006	14623.78884	14229.20147	5342.465753	267.95857	72.16839292	101.5703308	202.4724357	261.2763114	1027.39726	7913.130638	3977.948547	400.2672903	13032.07484	93.55162045	0	4476.110925	561.6438356	41.09589041	57.80153692	0	0	0	Current/former	Current/former	No	no	no	85.3	31.33	yes	>=30	1.4965	16933.45604
2005-2006	34152	0	0	0	0	1	49	50	Female	Non-Hispanic white	Unmarried and other	High school and over	95223.75783	1833	37495.90835	9009.54719	15210.03819	10501.09111	103.3824332	30.55100927	27.00490998	56.73758865	80.19639935	388.1614839	5278.505183	2337.97054	219.3126023	14755.04637	163.938898	2.182214948	9824.331697	646.7539553	6.546644845	11.18385161	0.545553737	0.545553737	2.727768685	Current/former	Never	No	no	no	65.3	24.64	yes	<25	1.833	47611.87891
2005-2006	34165	0	0	0	0	2	50	52	Female	Non-Hispanic white	Married/with a partner	High school and over	83771.39417	1179.5	26286.5621	9605.341246	7243.323442	6587.537092	48.32556168	36.03221704	202.6282323	194.9978805	1730.818143	842.7299703	3740.568037	2594.743535	264.9427724	6796.100042	61.89063162	0	5844.001696	671.0470538	0	33.06485799	2.96735905	3.391267486	6.358626537	Current/former	Current/former	No	yes	no	99	34.95	yes	>=30	1.1795	41885.69708
2005-2006	34167	1	1	1	1	2	49	81	Female	Non-Hispanic white	Unmarried and other	Less than high school	58333.26087	1385.5	50209.31072	12190.18405	16972.2122	16603.0314	226.6329845	151.2089498	104.2944785	191.6275713	235.6549982	729.7004691	7044.027427	3129.556117	256.9469506	16555.39516	88.77661494	0	15239.2638	1330.205702	0	17.32226633	0	0	0	Current/former	Current/former	Yes	yes	no	64.5	29.01	yes	<30	1.3855	29166.63043
2005-2006	34173	0	0	0	0	2	48	78	Male	Non-Hispanic white	Married/with a partner	High school and over	76608.21937	2107	30249.16944	10987.66018	9664.451827	5974.13384	267.4418605	254.1528239	246.796393	260.3227337	284.5277646	1143.569056	5671.33365	2757.949692	182.4869483	9337.209302	30.6122449	1.18652112	5271.001424	663.2653061	0	11.62790698	0	0	1.661129568	Current/former	Current/former	No	no	no	60.6	20.58	no	<25	2.107	38304.10968
2005-2006	34176	0	0	0	0	2	57	45	Female	Mexican American	Married/with a partner	Less than high school	7177.601554	1870.5	59815.55734	22584.06843	24761.29377	9278.535151	259.021652	153.4349105	169.2060946	280.4063085	824.3785084	1554.664528	12777.06496	6217.58888	1008.286554	23300.45442	295.9101844	0	8576.316493	668.2705159	0	13.36541032	0.267308206	0	1.603849238	Current/former	Current/former	No	no	no	58.6	23.01	yes	<25	1.8705	3588.800777
2005-2006	34180	0	0	0	0	2	51	46	Female	Non-Hispanic black	Unmarried and other	High school and over	21815.28821	815	46846.62577	15911.04294	19144.17178	6377.300613	242.9447853	62.57668712	60.12269939	122.6993865	117.1779141	983.4355828	9267.484663	4636.196319	1082.208589	17696.93252	176.0736196	12.26993865	5617.177914	421.4723926	0	203.0674847	5.521472393	6.134969325	34.35582822	Current/former	Current/former	Yes	yes	no	78.9	35.21	yes	>=30	0.815	10907.6441
2005-2006	34203	0	0	0	0	1	45	52	Male	Non-Hispanic white	Married/with a partner	High school and over	145736.6808	2597.5	30698.7488	10648.50818	10611.35707	6130.895091	247.9307026	105.1010587	60.63522618	151.6843118	158.614052	889.1241578	5936.477382	2772.473532	504.5235804	9866.602502	58.90279115	4.042348412	5504.138595	569.201155	0	33.10875842	0	0	1.732435034	Never	Current/former	Yes	yes	no	128.8	42.44	yes	>=30	2.5975	72868.34042
2005-2006	34207	0	0	0	0	1	47	46	Male	Non-Hispanic black	Married/with a partner	High school and over	27932.60526	2134	27333.64574	5808.341143	8980.084349	10086.92596	51.31208997	24.60168697	15.46391753	36.08247423	44.98594189	207.5913777	3591.846298	1646.438613	222.8209934	8659.559513	41.94001874	7.029053421	9254.217432	657.9194002	0.702905342	59.74695408	13.12089972	14.29240862	43.58013121	Current/former	Current/former	No	no	no	92.3	29.76	no	<30	2.134	13966.30263
2005-2006	34209	0	0	0	0	2	47	58	Female	Non-Hispanic white	Married/with a partner	High school and over	91858.14324	1446.5	23560.31801	6779.467681	7614.586934	6685.793294	113.3771172	46.66436225	35.60318009	75.69996543	91.94607674	462.1500173	3799.861735	1892.153474	304.5281714	7019.357069	67.40407881	11.06118216	5808.848946	689.5955755	2.419633598	61.87348773	13.8264777	5.530591082	55.9972347	Never	Current/former	No	no	no	106.4	37.83	yes	>=30	1.4465	45929.07162
2005-2006	34212	0	0	0	0	1	52	50	Female	Non-Hispanic black	Unmarried and other	High school and over	15543.89091	1523	32869.33684	9225.541694	11078.13526	9904.464872	217.3342088	110.3086014	89.29743926	150.0328299	247.5377544	744.9113592	4908.732764	2482.271832	227.8397899	10666.4478	65.65988181	22.65265923	8481.615233	1086.671044	25.93565332	63.69008536	66.31648063	12.47537754	151.3460276	Current/former	Current/former	No	no	no	56.4	20.13	yes	<25	1.523	7771.945454
2005-2006	34213	0	0	0	0	2	52	78	Male	Non-Hispanic white	Married/with a partner	High school and over	59257.5354	1778	32722.15973	9750.281215	12544.71316	7861.079865	171.2598425	87.17660292	55.39932508	120.6411699	132.1709786	605.4555681	5345.894263	2992.125984	318.6164229	11207.81777	45.83802025	25.30933633	6778.683915	762.3734533	20.80989876	29.24634421	97.30033746	22.49718785	137.2328459	Current/former	Current/former	No	yes	no	95.6	28.52	no	<30	1.778	29628.7677
2005-2006	34223	0	0	0	0	2	49	60	Male	Mexican American	Married/with a partner	Less than high school	8417.059784	1886.5	33692.02226	11306.12245	11739.9947	7549.960244	215.2133581	182.348264	179.4328121	204.3466737	217.8637689	976.1463027	6321.759873	2842.830639	505.9634243	11078.45216	76.8619136	0	6824.542804	607.4741585	0	61.2244898	2.915451895	6.095944871	18.28783461	Current/former	Current/former	No	no	no	51.2	21.81	yes	<25	1.8865	4208.529892
2005-2006	34231	0	0	0	0	1	56	44	Male	Non-Hispanic black	Married/with a partner	High school and over	30961.46382	2354.5	41363.34678	15330.43109	13627.52177	9255.255893	535.7825441	299.4266299	200.0424719	335.5277129	377.150138	1603.312805	8289.233383	3246.76152	409.0040348	12920.36526	83.66956891	0	8334.041198	887.2372054	0	16.35166702	0.637077936	0	2.548311743	Never	Current/former	No	no	no	68.1	22.62	no	<25	2.3545	15480.73191
2005-2006	34233	0	0	0	0	2	55	81	Male	Non-Hispanic white	Unmarried and other	Less than high school	39791.59491	2283.5	39375.95796	15437.04839	13851.54368	6801.839282	463.7617692	320.7795051	144.9529231	343.5515656	409.4591636	1427.414057	7913.947887	4028.465076	529.6693672	13002.18962	140.3547186	29.55988614	5760.455441	535.8003065	42.69761331	85.61418875	108.8241734	29.55988614	157.8716882	Never	Never	No	yes	yes	68.2	23.46	yes	<25	2.2835	19895.79745
2005-2006	34234	0	0	0	0	2	58	65	Male	Mexican American	Married/with a partner	Less than high school	3578.308851	1261	31950.83267	9306.899286	11337.43061	8505.154639	140.7613006	72.16494845	50.35685964	90.80095163	109.0404441	534.0999207	5414.750198	2671.292625	408.8025377	10728.39017	97.93814433	10.30927835	7621.728787	761.3005551	0	46.39175258	6.344171293	8.723235527	16.65344964	Never	Current/former	No	yes	no	73.8	26.72	yes	<30	1.261	1789.154426
2005-2006	34235	0	0	0	0	2	56	43	Female	Non-Hispanic white	Unmarried and other	High school and over	25680.06541	1589	30859.03084	14801.76211	9497.16803	4395.217118	706.1044682	318.7539333	219.9496539	468.8483323	431.4033984	1804.279421	7252.359975	3203.901825	501.5733166	8164.883575	62.30333543	29.26368785	4028.005035	317.1806167	0	27.06104468	0.31466331	0	1.258653241	Never	Current/former	Yes	no	no	131.1	52.85	yes	>=30	1.589	12840.0327
2005-2006	34245	0	0	0	0	1	45	51	Male	Non-Hispanic white	Married/with a partner	High school and over	212086.3337	4153	48143.51072	19704.43053	18673.85023	6396.580785	516.8552853	255.2371779	154.2258608	319.6484469	372.2610161	1679.027209	9652.299542	5715.145678	704.550927	17252.58849	168.4324585	47.43558873	5741.632555	411.3893571	1.685528534	36.11846858	0.601974476	0	0	Never	Current/former	No	no	no	81.5	27.9	yes	<30	4.153	106043.1668
2005-2006	34249	0	0	0	0	2	44	81	Female	Non-Hispanic white	Unmarried and other	High school and over	26207.37369	1488	57036.29032	17743.95161	18350.80645	17586.35753	347.4462366	188.5080645	260.0806452	421.3709677	1737.903226	1838.373656	8358.198925	3943.212366	509.0725806	17470.76613	189.8521505	0.672043011	15737.90323	1755.040323	0	56.4516129	4.36827957	3.024193548	12.7688172	Current/former	Current/former	Yes	yes	no	65.4	23.59	yes	<25	1.488	13103.68684
2005-2006	34250	0	0	0	0	1	44	48	Male	Non-Hispanic white	Married/with a partner	High school and over	57730.09517	2547.5	38243.37586	10766.24141	14499.70559	9884.789009	174.2885182	100.2944063	78.70461237	107.5564279	181.9430815	677.5269872	6550.343474	2282.433759	926.9872424	12985.67223	311.4818449	77.52698724	8828.459274	689.6957802	0.392541708	130.1275761	16.87929342	23.15996075	49.85279686	Current/former	Current/former	No	no	no	80.8	24.26	yes	<25	2.5475	28865.04758
2005-2006	34254	0	0	0	0	2	51	51	Female	Non-Hispanic black	Married/with a partner	High school and over	14915.90492	1374	34781.65939	9228.165939	14356.623	8149.199418	46.94323144	31.65938865	23.28966521	40.02911208	73.50800582	354.4395924	5529.839884	2940.320233	579.3304221	13590.97525	141.1935953	18.19505095	6991.266376	683.4061135	13.4643377	158.2969432	30.93158661	46.2154294	114.2649199	Never	Never	No	yes	no	110.6	46.64	no	>=30	1.374	7457.952458
2005-2006	34256	0	0	0	0	2	53	48	Male	Mexican American	Married/with a partner	Less than high school	10611.1182	1537.5	30195.12195	9539.837398	13644.87805	4330.731707	85.52845528	85.52845528	85.85365854	85.52845528	98.53658537	600.9756098	5500.487805	2744.065041	607.1544715	12800.3252	63.08943089	1.62601626	3773.00813	358.699187	0	117.0731707	4.552845528	9.105691057	16.2601626	Never	Current/former	Yes	no	no	78.8	30.78	yes	>=30	1.5375	5305.559099
2005-2006	34283	0	0	0	0	1	46	44	Female	Non-Hispanic white	Married/with a partner	High school and over	88051.24747	1158	42227.97927	17120.03454	15740.06908	6682.210708	576.4248705	349.7409326	211.5716753	426.597582	478.4110535	1816.062176	8826.42487	3936.528497	860.5354059	14458.11744	130.8290155	0	5864.421416	659.3264249	26.33851468	52.67702936	3.022452504	6.044905009	15.11226252	Current/former	Current/former	No	yes	no	63	23.51	no	<25	1.158	44025.62373
2005-2006	34284	0	0	0	0	1	45	57	Male	Non-Hispanic white	Unmarried and other	High school and over	66810.87583	2506	38214.28571	15906.02554	13236.43256	5952.513966	639.4652833	321.2290503	191.9393456	420.7901038	412.2106943	1912.210694	7778.332003	3712.689545	782.3224262	12069.8324	63.24820431	0.399042298	5182.36233	653.4317638	0	55.66640064	6.185155626	6.983240223	16.95929769	Never	Current/former	No	no	no	108.4	31	no	>=30	2.506	33405.43791
2005-2006	34288	0	1	1	1	1	52	83	Male	Non-Hispanic white	Married/with a partner	Less than high school	36408.28902	2387	37894.84709	10369.50147	14180.77084	10067.23921	91.95643067	46.71135316	24.50775031	59.9078341	79.17888563	543.5693339	6145.16129	3131.126938	466.0661919	13583.36824	76.45580226	2.723083368	8929.618768	1063.887725	2.93255132	43.35986594	0.837871806	1.047339757	6.284038542	Current/former	Current/former	No	no	no	90.4	30.66	yes	>=30	2.387	18204.14451
2005-2006	34289	1	1	1	1	2	46	61	Male	Non-Hispanic white	Married/with a partner	High school and over	80424.63908	1782.5	27043.47826	10357.08275	10767.18093	5306.87237	185.4137447	74.05329593	112.7629734	161.5708275	773.0715288	682.1879383	4750.070126	3321.458626	274.0532959	8677.13885	52.45441795	18.23281907	4931.556802	255.259467	0	36.46563815	4.207573633	4.207573633	9.5371669	Current/former	Current/former	No	yes	yes	92.3	28.94	yes	<30	1.7825	40212.31954
2005-2006	34292	0	0	0	0	1	54	49	Female	Non-Hispanic white	Married/with a partner	High school and over	76828.96112	2123	38226.56618	14300.98917	14238.57748	9311.116345	403.6740462	206.5473387	153.0852567	238.8130005	250.1177579	1048.987282	7183.702308	4314.649081	386.4813943	11217.38106	135.657089	46.86764013	8214.319359	727.7437588	0	37.44700895	4.003768252	7.065473387	11.77578898	Never	Current/former	No	no	no	52.8	22.58	yes	<25	2.123	38414.48056
2005-2006	34293	0	0	0	0	1	50	75	Female	Non-Hispanic white	Unmarried and other	High school and over	40495.87975	1109.5	29215.863	7924.740874	9147.814331	9573.231185	140.1532222	63.99278954	49.57187922	92.83461018	103.1996395	489.409644	4479.945922	2277.602524	392.0684993	8554.30374	92.83461018	6.309148265	8084.272195	923.3889139	12.16764308	95.98918432	170.3470032	56.33168094	179.3600721	Never	Current/former	No	yes	no	84.3	32.28	yes	>=30	1.1095	20247.93987
2005-2006	34296	0	0	0	0	2	48	51	Male	Non-Hispanic white	Unmarried and other	High school and over	71573.55068	2191	23836.14788	7815.381105	9929.940666	4110.908261	240.9858512	153.3546326	98.81332725	182.3368325	211.0908261	724.5549977	4066.408033	1780.921953	210.8626198	9568.918302	84.89274304	0.684618895	3824.052944	258.7859425	0	3.879507074	0	0	0	Never	Current/former	No	no	no	78	26.8	no	<30	2.191	35786.77534
2005-2006	34306	0	0	0	0	2	57	67	Female	Mexican American	Married/with a partner	High school and over	21845.2835	1697.5	42656.84831	13814.13844	16046.24448	9113.696613	299.263623	145.5081001	110.7511046	205.3019146	216.7893962	1142.268041	7550.515464	3490.132548	718.9985272	14989.98527	143.4462445	26.21502209	8212.371134	785.2724595	0	68.04123711	0	10.60382916	10.30927835	Never	Never	Yes	no	no	80.3	30.48	yes	>=30	1.6975	10922.64175
2005-2006	34310	0	0	0	0	2	44	40	Female	Non-Hispanic white	Married/with a partner	High school and over	53683.95418	1739.5	42972.11842	15014.65938	17134.80885	7106.064961	286.0017246	104.6277666	80.7703363	175.6251796	161.2532337	1227.939063	8180.79908	4393.216442	805.1164128	15972.11842	76.45875252	15.23426272	6304.110377	657.0853694	0	116.4127623	1.149755677	0	9.198045415	Current/former	Never	Yes	no	no	118.4	43.07	yes	>=30	1.7395	26841.97709
2005-2006	34312	0	0	0	0	2	48	42	Female	Non-Hispanic white	Married/with a partner	High school and over	123708.0352	2898.5	35088.83905	14777.81611	11443.33276	5744.00552	536.4843885	246.8518199	178.8856305	366.741418	627.0484733	1639.296188	7026.220459	3749.525617	452.1304123	10829.73952	30.18802829	1.38002415	5171.98551	492.4961187	0.172503019	41.74573055	3.450060376	3.967569432	11.55770226	Never	Current/former	No	no	no	87.5	34.65	yes	>=30	2.8985	61854.0176
2005-2006	34326	0	0	0	0	2	56	44	Female	Non-Hispanic black	Married/with a partner	High school and over	12352.42484	1787	28172.9155	7146.054841	8846.950196	9167.039731	65.193061	39.17179631	26.02126469	57.35870173	94.85170677	385.002798	4569.949636	1727.476217	439.5635143	8195.019586	34.1354225	0	8205.092334	831.5612759	0.55959709	66.03245663	3.357582541	8.393956351	14.54952434	Never	Current/former	No	yes	no	100.7	34.24	no	>=30	1.787	6176.212421
2005-2006	34329	0	0	0	0	2	47	80	Female	Non-Hispanic white	Unmarried and other	High school and over	49746.91452	1428.5	30017.50088	10578.57893	10781.58908	4988.099405	245.7122856	154.0077004	89.60448022	204.760238	228.9114456	986.3493175	5647.182359	2758.487924	623.0311516	9938.746937	64.40322016	19.95099755	4228.561428	488.2744137	9.450472524	61.25306265	17.50087504	24.50122506	55.30276514	Current/former	Current/former	No	no	yes	55.3	21.66	yes	<25	1.4285	24873.45726
2005-2006	34333	0	0	0	0	1	49	44	Male	Non-Hispanic white	Married/with a partner	High school and over	141169.8896	1927	33863.51842	13150.49299	15055.52673	3592.631033	377.7893098	182.1484172	125.3243383	236.8967307	242.8645563	1403.476907	6714.582252	3303.321225	711.9875454	13764.66009	61.7540218	10.63829787	3227.555786	338.0902958	0	16.60612351	0	0	0	Never	Current/former	No	no	no	81.1	26.79	yes	<30	1.927	70584.94478
2005-2006	34338	0	0	0	0	1	54	41	Male	Other	Married/with a partner	High school and over	25389.51827	2927	36552.78442	12515.88657	13793.1329	7781.175265	327.8100444	122.1387086	96.17355654	204.1339255	196.7885207	1036.556201	6774.000683	3376.665528	615.6474206	12855.65425	97.88179023	22.37786129	7015.20328	441.9200547	31.26067646	95.49026307	40.99760847	14.1783396	75.33310557	Never	Current/former	No	no	no	88.4	29.16	yes	<30	2.927	12694.75913
2005-2006	34344	0	0	0	0	2	53	50	Female	Non-Hispanic white	Married/with a partner	High school and over	96426.22573	2546	51042.81225	18981.34328	19396.30793	7828.750982	483.3071485	286.1351139	206.7949725	408.2875098	686.3707777	1932.443048	9730.557738	4834.642577	919.2851532	18119.01021	128.8295365	1.963864886	6837.588374	701.2961508	0	88.17753339	5.498821681	6.480754124	16.49646504	Never	Never	No	yes	no	82.2	35.39	yes	>=30	2.546	48213.11286
2005-2006	34356	0	0	0	0	1	46	48	Male	Other	Married/with a partner	High school and over	66397.0392	778.5	30366.08863	10768.14387	12130.37893	5156.711625	67.43737958	27.61721259	21.19460501	67.43737958	92.48554913	613.3590238	6849.068722	2290.301863	637.7649326	11015.41426	114.3224149	0.642260758	4586.384072	429.672447	0	51.38086063	6.422607579	7.707129094	14.12973667	Current/former	Current/former	No	no	no	101.3	32.63	no	>=30	0.7785	33198.5196
2005-2006	34361	1	0	1	1	1	44	85	Female	Non-Hispanic white	Unmarried and other	Less than high school	17252.37984	1353.5	29165.12745	8104.174363	8966.752863	9490.210565	188.7698559	96.04728482	113.4096786	163.2803842	467.6763945	656.0768378	4572.589583	1647.210935	274.473587	8508.311784	45.80716661	0	8561.876616	869.2279276	0	20.6871075	1.84706317	4.063538973	5.910602143	Current/former	Current/former	Yes	no	no	65.8	31.56	yes	>=30	1.3535	8626.189921
2005-2006	34375	0	0	0	0	2	57	75	Female	Mexican American	Unmarried and other	High school and over	21157.50013	1213	44880.46167	12833.47073	16046.99093	11903.13273	93.15746084	57.70816158	96.04286892	103.8746908	396.9497115	711.4591921	7787.716406	3305.441055	942.7040396	14786.4798	137.6751855	7.007419621	10489.69497	1097.279472	0	187.9637263	8.244023083	10.30502885	50.28854081	Never	Never	Yes	yes	yes	81.2	35.61	yes	>=30	1.213	10578.75007
2005-2006	34395	0	0	0	0	2	56	41	Male	Non-Hispanic black	Married/with a partner	High school and over	11091.16937	2043	38328.43857	12994.12628	14068.52668	7146.108664	220.2643172	187.7141459	184.7772883	216.8379834	212.432697	1044.297602	7094.22418	3446.157611	637.7875673	13113.55849	176.2114537	53.35291238	6411.404797	536.2212433	0	65.83455702	9.300048948	11.01321586	22.27116985	Current/former	Current/former	Yes	no	no	86.8	26.06	yes	<30	2.043	5545.584686
2005-2006	34396	0	0	0	0	1	44	69	Female	Non-Hispanic black	Unmarried and other	High school and over	7278.634029	1675.5	30352.13369	7024.171889	13645.77738	7373.619815	40.58490003	22.38137869	14.92091913	36.70546106	48.64219636	172.1874067	4584.90003	1684.870188	446.7323187	12893.76306	232.1695016	0.298418383	6772.903611	391.8233363	0	70.72515667	11.04148016	13.42882722	27.15607281	Current/former	Current/former	No	yes	no	96.6	37.78	yes	>=30	1.6755	3639.317015
2005-2006	34398	0	0	0	0	1	54	45	Male	Non-Hispanic white	Married/with a partner	High school and over	83001.8991	2077	28919.11411	8874.097256	11943.18729	5718.103033	85.70052961	52.72026962	34.18391911	83.77467501	94.12614348	456.9090034	5057.534906	2772.508426	591.4780934	11086.42273	136.7356765	53.92392874	5181.752528	400.3370246	0.240731825	53.20173327	9.388541165	8.907077516	17.57342321	Never	Current/former	No	no	no	99.7	33.16	yes	>=30	2.077	41500.94955
2005-2006	34405	0	0	0	0	2	44	57	Male	Non-Hispanic white	Married/with a partner	High school and over	144497.0839	1977	49087.00051	17976.47951	17973.1917	8925.897825	418.0576631	231.4112291	173.4951947	282.4987355	338.6444107	1556.145675	9797.420334	4782.498735	866.2114315	16630.50076	258.9782499	20.99140111	7896.307537	808.2953971	0.505816894	85.48305513	1.264542236	0	1.77035913	Never	Current/former	No	no	no	77	26.39	no	<30	1.977	72248.54197
2005-2006	34408	0	0	0	0	1	46	56	Male	Non-Hispanic white	Unmarried and other	High school and over	36431.32601	1676.5	39946.31673	10759.91649	14365.04623	11788.54757	174.4706233	104.0858932	76.05129735	128.5416045	126.1556815	681.7775127	6427.080227	2834.476588	463.7637936	13692.51417	52.49030719	0.596480763	10854.16045	829.1082613	0	31.0169997	11.63137489	0.596480763	36.98180734	Current/former	Current/former	Yes	yes	yes	93.6	29.51	yes	<30	1.6765	18215.66301
2005-2006	34411	0	0	0	0	1	58	49	Female	Mexican American	Unmarried and other	High school and over	58993.15521	1387.5	27650.45045	8662.342342	12107.74775	4703.063063	185.5855856	94.77477477	68.82882883	143.0630631	274.2342342	689.009009	4616.936937	2285.405405	530.8108108	11404.68468	37.47747748	13.33333333	4151.351351	400.7207207	0	63.78378378	5.045045045	15.13513514	24.86486486	Current/former	Current/former	No	no	no	90.5	37.05	yes	>=30	1.3875	29496.57761
2005-2006	34418	0	0	0	0	2	53	63	Male	Non-Hispanic white	Married/with a partner	High school and over	60438.20349	1439	34784.57262	10702.57123	11641.76511	8754.690757	185.5455177	41.34815844	59.41626129	143.5024322	166.0875608	854.0653231	6010.423905	3029.186935	581.6539263	10953.09243	53.50938151	0	7432.939541	831.8276581	33.70396108	99.37456567	47.60250174	54.20430855	106.6712995	Current/former	Current/former	Yes	yes	yes	63.9	22.91	yes	<25	1.439	30219.10175
2005-2006	34419	0	0	0	0	2	53	60	Male	Non-Hispanic white	Married/with a partner	Less than high school	55598.47556	2010	44266.16915	16100	16784.0796	6776.865672	198.0099502	115.1741294	138.5572139	233.5820896	763.681592	1262.935323	8321.393035	4249.004975	1099.253731	15178.60697	201.2437811	30.59701493	5627.860697	663.681592	0	139.3034826	6.71641791	4.228855721	34.82587065	Current/former	Current/former	No	yes	no	106.6	32.72	yes	>=30	2.01	27799.23778
2005-2006	34427	0	0	0	0	1	58	74	Female	Mexican American	Unmarried and other	Less than high school	24474.86207	614	24959.28339	5445.439739	8561.889251	8577.361564	0.814332248	0	0	0	20.35830619	82.247557	3666.938111	1534.201954	382.7361564	8020.358306	76.54723127	0	7518.729642	694.6254072	0	72.47557003	7.328990228	14.65798046	22.80130293	Current/former	Current/former	Yes	yes	no	52.8	26.86	yes	<30	0.614	12237.43103
2005-2006	34450	0	0	0	0	1	46	49	Male	Non-Hispanic white	Unmarried and other	High school and over	67143.01504	1910	29968.58639	10549.73822	9700.52356	7153.141361	261.7801047	153.6649215	94.76439791	197.1204188	246.5968586	891.0994764	6229.319372	2251.570681	307.3298429	9070.157068	51.57068063	0.261780105	6678.534031	395.026178	0	62.82722513	0.261780105	0	4.188481675	Current/former	Current/former	No	no	no	65.9	22.22	no	<25	1.91	33571.50752
2005-2006	34457	0	0	0	0	1	48	44	Female	Non-Hispanic white	Married/with a partner	High school and over	70767.59405	2430	34156.3786	11464.81481	11780.8642	8224.691358	289.3004115	150.617284	73.04526749	186.8312757	202.2633745	995.8847737	6477.572016	2677.160494	786.8312757	10661.93416	134.1563786	3.703703704	7269.135802	661.5226337	24.89711934	111.1111111	6.172839506	18.3127572	30.65843621	Current/former	Current/former	No	no	no	62.6	22.97	no	<25	2.43	35383.79702
2005-2006	34467	0	0	0	0	2	54	42	Female	Non-Hispanic white	Married/with a partner	High school and over	62468.78959	2026	45518.26259	18220.385	18807.00888	5698.173741	315.6465943	145.6071076	130.5528134	265.3010859	574.7778875	1444.225074	9458.538993	5467.917078	973.3464956	16093.53406	67.62092794	0.740375123	5033.316881	543.4353406	0	64.16584403	1.974333662	1.233958539	10.36525173	Never	Current/former	No	no	no	74.9	28.47	yes	<30	2.026	31234.39479
2005-2006	34468	0	0	0	0	2	56	47	Female	Non-Hispanic black	Unmarried and other	High school and over	52631.10068	2048	36640.625	17355.71289	11076.66016	5178.710938	638.4277344	388.9160156	295.8984375	564.2089844	1200.927734	2153.564453	7899.414063	3789.306641	690.9179688	10079.83398	80.56640625	1.708984375	4344.238281	604.7363281	0	82.76367188	4.39453125	2.9296875	18.5546875	Current/former	Current/former	Yes	yes	yes	136.2	52.61	yes	>=30	2.048	26315.55034
2005-2006	34470	0	0	0	0	2	52	60	Male	Non-Hispanic white	Married/with a partner	High school and over	139144.153	1822	36484.63227	13035.67508	13517.56312	6431.394072	358.6717892	206.9154775	125.4116356	268.3863886	293.0845225	1092.755214	7215.422613	3229.692645	735.7299671	12503.84193	133.3699232	0.823271131	5625.411636	569.9780461	0	99.61580681	7.135016465	10.15367728	29.91218441	Never	Current/former	No	no	no	82.3	26.63	yes	<30	1.822	69572.07652
2005-2006	34472	0	0	0	0	1	49	45	Male	Non-Hispanic white	Married/with a partner	High school and over	288309.0032	1741.5	34458.79989	10349.41143	13950.33018	6676.428366	61.44128625	35.88860178	29.28509905	53.68934826	68.33189779	443.583118	6180.878553	3268.159633	581.10824	13292.85099	150.4450187	2.871088142	5843.238587	400.2296871	3.445305771	118.8630491	145.8512776	25.83979328	127.7634223	Current/former	Current/former	No	no	no	114.9	33.9	yes	>=30	1.7415	144154.5016
2005-2006	34477	0	0	0	0	1	48	70	Female	Mexican American	Unmarried and other	High school and over	5663.498736	1343	33912.88161	11629.18838	11803.42517	7852.941176	279.5979151	134.7728965	110.5733433	193.2241251	220.7743857	1016.381236	6158.600149	3075.949367	457.9300074	11023.08265	81.53387937	0.372300819	6992.553984	763.5889799	0	30.52866716	7.446016381	4.467609829	6.701414743	Never	Current/former	Yes	no	no	65.6	26.44	yes	<30	1.343	2831.749368
2005-2006	34483	0	0	0	0	2	50	62	Male	Non-Hispanic white	Married/with a partner	High school and over	48260.62207	3763.5	40445.06443	8669.589478	14150.92334	14708.64886	93.92852398	53.009167	37.33227049	90.87285771	116.3810283	500.9964129	5165.005978	2356.317258	331.8719277	13537.00013	76.79022187	9.432708915	12850.1395	1508.967716	1.461405606	32.68234356	9.299853859	6.244187591	12.75408529	Never	Current/former	Yes	no	no	104.9	30.82	no	>=30	3.7635	24130.31103
2005-2006	34499	0	0	0	0	2	46	45	Male	Non-Hispanic white	Married/with a partner	High school and over	82209.29984	3731.5	43759.88208	20107.46349	15195.89977	5340.881683	765.643843	443.2533834	274.0184912	561.7044084	617.4460673	2206.753316	9808.790031	5062.977355	735.6291036	13578.72169	85.35441511	1.473938095	4672.115771	526.5978829	2.679887445	89.7762294	3.61784805	0	15.9453303	Current/former	Current/former	No	no	no	64.7	21.39	no	<25	3.7315	41104.64992
2005-2006	34500	0	0	0	0	2	50	48	Male	Non-Hispanic white	Unmarried and other	High school and over	77945.92311	2044	34518.10176	13788.89432	11629.64775	6329.990215	372.0645793	241.6829746	347.6027397	463.5518591	2233.855186	1676.369863	5371.086106	2689.579256	209.6379648	11174.1683	101.2720157	0	5766.144814	447.8962818	0	39.13894325	2.690802348	7.82778865	16.87866928	Current/former	Current/former	No	no	no	82.1	29.05	yes	<30	2.044	38972.96156
2005-2006	34501	0	0	0	0	1	53	44	Female	Mexican American	Married/with a partner	High school and over	9285.072563	2187	43822.58802	16769.3187	16407.40741	6896.662094	518.9757659	229.5381802	131.6872428	295.6104252	318.2441701	1622.085048	8860.310928	4328.989483	815.7293096	15239.82625	83.90489255	7.773205304	6139.003201	641.746685	0	56.92729767	2.743484225	0.457247371	4.343850023	Never	Current/former	No	no	no	56.7	21.08	yes	<25	2.187	4642.536281
2005-2006	34502	0	0	0	0	2	49	56	Female	Non-Hispanic white	Married/with a partner	High school and over	159434.2962	1315.5	33884.45458	12878.37324	13173.31813	4262.63778	206.7654884	131.1288483	132.6491828	218.167997	645.7620677	932.3451159	6738.882554	3663.245914	448.1185861	12426.07374	113.6450019	20.52451539	3825.541619	322.690992	2.28050171	31.92702395	7.981755986	1.520334474	38.76852908	Current/former	Current/former	No	yes	no	51.5	20.14	no	<25	1.3155	79717.14811
2005-2006	34504	0	0	0	0	1	51	58	Female	Other	Married/with a partner	High school and over	136248.9187	2083.5	35651.54788	9578.113751	13176.86585	9703.62371	33.59731222	17.51859851	11.27909767	30.9575234	51.11591073	341.7326614	5796.976242	2990.88073	593.2325414	12195.10439	128.149748	36.95704344	8871.13031	620.350372	0	85.43316535	5.279577634	8.879289657	24.23806096	Never	Never	No	yes	no	118.7	40.26	yes	>=30	2.0835	68124.45936
2005-2006	34507	1	1	1	1	2	55	61	Male	Mexican American	Married/with a partner	Less than high school	19603.97094	1730	32901.7341	12513.00578	12445.66474	5035.83815	181.5028902	118.4971098	134.6820809	194.5086705	628.0346821	947.1098266	7066.184971	3018.49711	544.7976879	11687.86127	104.9132948	5.49132948	4475.433526	441.9075145	0	85.26011561	4.335260116	4.624277457	19.65317919	Current/former	Current/former	No	yes	no	101.8	33.7	yes	>=30	1.73	9801.985471
2005-2006	34514	0	0	0	0	1	46	63	Male	Non-Hispanic white	Unmarried and other	High school and over	28055.63934	1217.5	35240.24641	9714.579055	13802.05339	8971.663244	132.6488706	71.04722793	72.6899384	129.7741273	463.6550308	608.2135524	5048.870637	2857.084189	271.4579055	13202.87474	51.33470226	8.213552361	8409.445585	413.1416838	0	100.6160164	0	13.14168378	16.83778234	Current/former	Current/former	No	yes	yes	83.1	28.19	yes	<30	1.2175	14027.81967
2005-2006	34523	0	0	0	0	2	45	43	Male	Non-Hispanic black	Unmarried and other	High school and over	32800.15817	1693	39610.15948	10380.09451	15036.32605	10405.19787	66.4500886	37.21204962	25.39870053	51.09273479	64.38275251	342.8824572	6444.181926	3172.179563	702.0082693	14127.8795	142.3508565	6.497341996	9387.773184	783.2250443	0.590667454	118.1334908	8.269344359	12.40401654	33.96337862	Current/former	Current/former	No	no	no	100.3	30.45	no	>=30	1.693	16400.07908
2005-2006	34530	0	0	0	0	1	48	41	Male	Non-Hispanic white	Unmarried and other	High school and over	147642.7688	2366.5	32336.78428	10154.87006	12264.73695	6608.916121	131.4177055	68.24424255	34.22776252	85.35812381	108.3879146	673.3572787	5747.939996	2911.472639	588.2104374	11175.36446	86.8371012	1.056412423	6012.888232	495.8799915	0	51.55292626	0	2.535389816	3.59180224	Never	Current/former	No	no	no	90	27.02	yes	<30	2.3665	73821.3844
2005-2006	34534	0	0	0	0	1	54	52	Male	Non-Hispanic white	Married/with a partner	High school and over	22594.07601	2373.5	35437.11818	10871.28713	14314.93575	7106.804297	129.3448494	75.20539288	88.4769328	156.7305667	569.201601	733.3052454	5991.362966	2883.716031	541.6052244	13534.86412	70.9922056	20.64461765	6438.382136	539.077312	0.210659364	70.78154624	2.73857173	1.053296819	16.22077101	Never	Never	Yes	no	no	92.8	29.52	yes	<30	2.3735	11297.038
2005-2006	34540	0	0	0	0	2	57	46	Female	Mexican American	Married/with a partner	High school and over	9179.452061	553.5	46820.23487	20001.80668	16218.60885	7523.938573	126.4679313	46.97380307	363.1436314	427.2809395	3429.087624	2265.582656	7862.69196	5230.352304	850.0451671	14849.14182	109.3044264	177.9584463	6694.67028	743.4507678	0	33.42366757	2.7100271	5.420054201	8.130081301	Current/former	Never	No	no	no	59	23.72	yes	<25	0.5535	4589.726031
2005-2006	34543	0	0	0	0	2	44	67	Male	Non-Hispanic white	Married/with a partner	High school and over	102858.4026	2457.5	40231.94303	9722.685656	18646.18515	9203.662258	88.09766022	30.92573754	71.21057986	99.491353	345.2695829	494.2014242	5809.155646	2520.854527	563.5808749	17779.85758	208.138352	0	8615.869786	528.1790437	0.2034588	37.02950153	1.831129196	1.220752798	3.865717192	Current/former	Current/former	No	yes	no	109.8	37.81	no	>=30	2.4575	51429.20131
2005-2006	34551	0	0	0	0	1	52	73	Female	Non-Hispanic black	Unmarried and other	High school and over	14509.12333	820	29146.34146	9135.97561	9671.341463	7526.219512	245.7317073	145.7317073	83.53658537	194.5121951	223.7804878	889.6341463	4807.317073	2092.073171	453.0487805	8988.414634	56.09756098	15.85365854	6698.780488	698.1707317	0	40.85365854	20.12195122	6.707317073	25.6097561	Never	Current/former	No	yes	yes	75.9	31.15	yes	>=30	0.82	7254.561664
2005-2006	34555	0	0	0	0	1	48	43	Male	Non-Hispanic white	Married/with a partner	High school and over	68528.65391	2300.5	37867.85481	13890.89328	15401.86916	5060.638992	308.628559	107.3679635	101.2823299	172.1364921	208.4329494	1323.625299	7118.017822	3941.534449	667.2462508	14354.48815	73.67963486	0	4564.442512	395.5661813	0	53.46663769	0	0	0	Current/former	Current/former	No	yes	no	111.2	33.64	yes	>=30	2.3005	34264.32696
2005-2006	34557	0	0	0	0	1	48	62	Male	Mexican American	Married/with a partner	High school and over	4868.481922	1849.5	46426.0611	13514.19303	15615.57178	14041.09219	331.44093	152.7439849	115.1662612	229.5214923	257.6371992	1157.610165	7261.692349	3490.943498	411.4625574	14800.21627	163.287375	0.540686672	13220.32982	782.9143012	0	24.87158692	0.540686672	0.270343336	4.595836713	Current/former	Current/former	Yes	yes	yes	67.7	26.81	no	<30	1.8495	2434.240961
2005-2006	34561	0	0	0	0	2	49	71	Female	Non-Hispanic white	Unmarried and other	High school and over	58062.19481	1994	30283.35005	10492.22668	9233.951856	7887.161484	335.005015	113.3400201	80.49147442	170.5115346	152.4573721	1038.365095	5772.818455	2539.869609	424.0220662	8366.098295	48.64593781	20.3109328	7034.854564	818.9568706	0	13.03911735	0	0	0	Current/former	Current/former	No	yes	no	69.4	24.44	yes	<25	1.994	29031.0974
2005-2006	34569	0	0	0	0	2	48	69	Male	Non-Hispanic white	Married/with a partner	High school and over	84744.98523	3303	42839.84257	13044.35362	16293.36966	9986.224644	168.0290645	111.2624886	74.32636997	161.671208	174.6896761	896.1550106	7288.979715	3848.773842	629.5791705	15390.09991	87.49621556	0.151377536	8709.960642	1104.147744	1.059642749	43.29397517	0.605510142	0	3.330305783	Never	Current/former	No	yes	no	65.2	22.72	yes	<25	3.303	42372.49261
2005-2006	34572	0	0	0	0	2	48	82	Male	Non-Hispanic white	Unmarried and other	Less than high school	32915.60731	2071.5	31803.04127	9306.541154	13240.64687	6915.761525	26.55080859	7.965242578	6.999758629	14.48225923	41.27443881	248.6121168	6013.034033	2644.460536	952.6912865	11704.56191	177.1663046	0.482741974	6141.202028	494.3277818	0	104.2722665	14.72363022	14.72363022	37.17113203	Current/former	Current/former	No	yes	yes	76.4	28.2	yes	<30	2.0715	16457.80365
2005-2006	34573	0	0	0	0	2	50	66	Male	Non-Hispanic white	Unmarried and other	High school and over	76290.41599	2056.5	35694.14053	12862.63068	11153.416	8844.882081	412.1079504	221.0065646	127.1577924	274.4955021	311.4514953	1408.704109	6805.494773	2882.324337	636.5183564	10266.22903	67.83369803	1.215657671	7330.902018	1104.789691	0	51.05762217	3.403841478	5.348893752	14.10162898	Current/former	Current/former	No	yes	no	103.3	33.24	yes	>=30	2.0565	38145.20799
2005-2006	34574	0	0	0	0	2	50	57	Female	Non-Hispanic white	Unmarried and other	High school and over	28781.96222	1760.5	49625.1065	16915.64896	16978.69923	11375.46152	297.9267254	134.9048566	101.3916501	208.7475149	363.8170974	992.8997444	9012.78046	5197.387106	914.7969327	15640.44306	161.8858279	39.76143141	10004.26015	1092.871343	0	86.90712866	4.828173814	6.816245385	27.83300199	Current/former	Current/former	No	yes	no	102.4	35.64	yes	>=30	1.7605	14390.98111
2005-2006	34578	0	0	0	0	2	48	55	Male	Non-Hispanic black	Married/with a partner	High school and over	14864.49978	1532	26253.26371	5537.206266	9048.955614	9529.373368	13.38120104	7.832898172	20.23498695	22.845953	123.694517	129.5691906	3456.592689	1590.73107	265.3394256	8659.5953	93.66840731	0	8429.503916	961.1618799	0	51.24020888	6.201044386	9.464751958	18.60313316	Never	Current/former	No	no	no	97.5	32.84	yes	>=30	1.532	7432.249891
2005-2006	34579	0	0	0	0	1	56	40	Male	Non-Hispanic black	Unmarried and other	High school and over	32092.88045	4136	36704.54545	12051.8617	15969.41489	6201.523211	176.9825919	132.8578337	79.54545455	149.05706	177.7079304	856.3829787	6645.309478	3449.588975	823.7427466	14799.92747	96.95357834	15.11121857	5634.79207	416.1025145	15.71566731	80.27079304	1.813346228	4.956479691	11.00096712	Never	Current/former	No	no	no	87.7	25.38	no	<30	4.136	16046.44023
2005-2006	34581	0	0	0	0	2	51	53	Male	Non-Hispanic black	Married/with a partner	High school and over	66195.89776	2462	25517.87165	8934.606011	8569.049553	5339.358245	113.9317628	60.92607636	45.28838343	68.84646629	107.4329813	488.6271324	4806.661251	2639.317628	599.7156783	7766.043867	100.9341998	32.69699431	4501.015435	291.226645	2.437043054	358.8545898	2.030869212	49.95938262	76.36068237	Never	Current/former	No	yes	no	87.9	32.96	no	>=30	2.462	33097.94888
2005-2006	34584	0	0	0	0	2	46	68	Female	Non-Hispanic white	Unmarried and other	High school and over	47936.14203	2189.5	31694.45079	8631.651062	9185.430464	11375.19982	120.5754739	76.04475908	134.7339575	170.8152546	973.7382964	707.695821	4487.782599	1777.346426	304.6357616	8700.616579	90.65996803	2.283626399	9952.728934	1355.56063	0.913450559	28.31696734	2.283626399	4.795615437	9.591230875	Never	Current/former	Yes	no	no	82.5	30.56	yes	>=30	2.1895	23968.07101
2005-2006	34586	0	0	0	0	2	50	65	Male	Non-Hispanic white	Unmarried and other	High school and over	50767.47515	2965.5	47604.11398	14873.37717	19114.65183	10237.90255	245.658405	203.0011802	179.9022087	225.4257292	294.3854325	1045.354915	8002.529084	3403.136065	364.1881639	18118.02394	338.054291	1.517450683	9639.015343	488.4505142	0	74.86090035	1.348845051	0	13.15123925	Current/former	Current/former	No	no	no	68.7	22.77	yes	<25	2.9655	25383.73758
2005-2006	34590	0	0	0	0	2	55	62	Female	Non-Hispanic white	Unmarried and other	High school and over	44759.65771	1223.5	40265.63139	15018.38987	15543.93134	5296.281161	332.6522272	191.2545975	108.2958725	258.2754393	295.4638333	1341.642828	8143.849612	4058.438905	809.1540662	14420.51492	122.5991009	10.62525541	3813.649367	536.5753984	0	100.1225991	4.086636698	0	13.07723743	Never	Never	No	yes	no	66.3	27.63	yes	<30	1.2235	22379.82885
2005-2006	34605	0	0	0	0	1	47	53	Male	Non-Hispanic white	Married/with a partner	High school and over	60514.4053	2950.5	49793.25538	15890.1881	17670.56431	10879.17302	277.2411456	163.362142	216.5734621	291.3065582	966.7852906	1388.069819	7993.221488	3854.939841	723.2672428	16622.09795	123.0299949	11.5234706	9643.111337	966.6158278	0.508388409	105.2364006	18.64090832	3.728181664	29.1476021	Never	Current/former	Yes	yes	no	108	35.43	yes	>=30	2.9505	30257.20265
2005-2006	34607	0	0	0	0	2	57	63	Female	Mexican American	Unmarried and other	High school and over	2418.377891	881	38688.98978	11112.93984	13623.15551	10526.1067	237.23042	81.72531215	65.26674234	142.4517594	117.4801362	892.7355278	6569.807037	2844.494892	527.2417707	12975.59591	52.21339387	6.242905789	9480.136209	944.3813848	0	52.78093076	4.540295119	2.27014756	25.53916005	Never	Current/former	Yes	yes	no	58.5	25.49	yes	<30	0.881	1209.188946
2005-2006	34608	0	0	0	0	2	55	45	Female	Mexican American	Married/with a partner	High school and over	12294.48922	2531.5	49219.83014	16937.19139	19077.42445	9586.213707	383.7645665	213.9047995	130.5550069	271.7756271	346.0398973	981.2364211	8867.074857	5371.716374	448.7458029	18271.18309	154.2563697	6.715386135	8857.199289	491.0132333	0	96.97807624	3.555204424	1.382579498	25.28145368	Current/former	Current/former	No	yes	no	101.2	37.44	no	>=30	2.5315	6147.244609
2005-2006	34613	0	0	0	0	2	49	69	Male	Non-Hispanic black	Unmarried and other	High school and over	14484.16366	1170.5	44087.99658	14371.63605	18438.27424	6960.700555	63.22084579	31.6104229	17.08671508	81.5890645	73.90004272	947.885519	7868.005126	4181.973516	1299.87185	16595.04485	233.6608287	55.10465613	6118.325502	648.0136694	0	85.00640752	7.689021786	15.80521145	23.49423323	Current/former	Current/former	Yes	yes	no	110.1	36.24	yes	>=30	1.1705	7242.08183
2005-2006	34620	0	0	0	0	1	49	67	Female	Non-Hispanic black	Unmarried and other	High school and over	17888.8086	2011	43060.66634	12303.58031	15070.11437	11463.20239	85.52958727	56.68821482	38.7866733	72.60069617	83.78915962	309.7961213	6656.887121	4644.704127	239.9303829	14696.17106	98.20984585	0.497265042	10210.59175	1140.477374	0	63.40129289	2.23769269	3.978120338	17.652909	Never	Current/former	No	yes	no	71.8	24.76	yes	<25	2.011	8944.404302
2005-2006	34627	0	0	0	0	2	44	56	Male	Non-Hispanic white	Unmarried and other	High school and over	52548.01086	2381	42769.8446	14707.26585	16278.24444	7865.392692	370.2225955	186.4762705	114.0277194	261.8647627	266.6946661	1370.432591	7782.234355	3949.601008	669.2566149	15511.75976	63.20873583	2.099958001	6943.721126	866.8626627	0.2099958	44.30911382	1.889962201	1.259974801	5.249895002	Current/former	Current/former	No	no	no	91.8	28.91	no	<30	2.381	26274.00543
2005-2006	34633	0	0	0	0	1	48	70	Male	Non-Hispanic black	Unmarried and other	High school and over	8496.833348	2842.5	36256.81618	11483.90501	14261.21372	7499.384345	243.4476693	140.5452946	81.79419525	187.1591909	211.0817942	878.6279683	6214.775726	3290.58927	402.1108179	13672.11961	84.43271768	9.498680739	6682.3219	564.6437995	7.036059807	71.59190853	16.35883905	27.44063325	70.53649956	Never	Current/former	No	yes	no	82.7	24.56	no	<25	2.8425	4248.416674
2005-2006	34637	0	0	0	0	2	44	48	Male	Non-Hispanic white	Married/with a partner	High school and over	58011.75046	3596	52224.6941	19772.80311	16292.40823	10753.198	535.8731924	295.4671858	231.3681869	426.5850945	459.538376	1830.784205	11271.13459	4258.759733	748.0533927	15210.09455	147.942158	8.620689655	9598.581758	793.9377086	20.85650723	185.0667408	7.647385984	8.759733037	46.99666296	Never	Current/former	No	yes	no	113.2	36.54	yes	>=30	3.596	29005.87523
2005-2006	34642	0	0	0	0	1	46	54	Male	Non-Hispanic white	Married/with a partner	High school and over	249996.027	2685.5	48504.9339	12854.96183	19623.16142	11968.34854	210.2029417	64.97858872	45.61534165	98.49190095	149.3204245	680.6926085	7182.088996	3549.618321	397.318935	18927.01545	253.5840626	4.468441631	11293.98622	618.5067958	0	28.85868553	0	0	1.303295476	Never	Current/former	No	yes	no	101.5	27.79	yes	<30	2.6855	124998.0135
2005-2006	34647	0	0	0	0	2	50	70	Female	Non-Hispanic white	Married/with a partner	High school and over	36203.02805	1111	38933.39334	15997.74977	12895.13951	5698.019802	530.6030603	330.3330333	211.5211521	430.2430243	473.4473447	1657.065707	8180.018002	3806.480648	662.9162916	11873.08731	87.30873087	8.550855086	4427.092709	592.2592259	0	90.4590459	1.800180018	0	15.30153015	Current/former	Current/former	No	no	no	48.2	18.21	yes	<25	1.111	18101.51403
2005-2006	34649	0	0	0	0	2	50	64	Male	Non-Hispanic white	Married/with a partner	High school and over	106161.3203	3066	44241.68297	12892.85714	15138.61709	12643.9987	73.05936073	39.30202218	178.4083496	217.384214	1623.613829	1188.356164	6176.940639	3123.613829	780.9849967	13535.38813	285.3881279	453.6855838	10149.05414	1338.062622	81.86562296	197.3255055	204.0117417	145.9556425	431.0176125	Current/former	Current/former	No	yes	no	88.4	30.99	yes	>=30	3.066	53080.66013
2005-2006	34656	0	0	0	0	1	57	65	Male	Non-Hispanic black	Married/with a partner	High school and over	25740.51943	1769.5	29423.56598	5275.501554	14597.62645	7264.481492	0	0	53.40491664	49.44899689	103.7016106	143.5433738	3236.790054	1502.96694	137.3269285	14290.47754	100.8759537	26.84374117	6775.925403	440.8024866	0	0.565131393	0	0	0	Current/former	Current/former	No	yes	no	106.7	35.16	yes	>=30	1.7695	12870.25972
2005-2006	34661	0	0	0	0	2	51	45	Male	Non-Hispanic black	Married/with a partner	High school and over	24034.44979	2961.5	47302.04288	16241.93821	18382.23873	8065.507344	176.7685295	124.4301874	106.027351	136.4173561	152.7941921	1015.363836	9414.148236	4786.932298	810.9066352	17198.8857	231.8082053	17.22100287	7226.067871	639.87844	0	78.50751308	0.168833361	0	2.194833699	Current/former	Current/former	No	no	no	108.6	32.86	no	>=30	2.9615	12017.2249
2005-2006	34662	0	0	0	0	1	58	44	Female	Mexican American	Married/with a partner	High school and over	41915.00896	2524	18419.17591	4879.55626	7987.916006	3997.424723	37.04437401	21.19651347	11.68779715	27.13946117	37.83676704	212.163233	2773.375594	1660.657686	170.3645008	7720.48336	21.19651347	0	3600.237718	295.1664025	0	49.72266244	3.565768621	7.329635499	12.87638669	Current/former	Current/former	No	no	yes	87.6	31.07	yes	>=30	2.524	20957.50448
2005-2006	34669	0	0	0	0	2	47	40	Male	Non-Hispanic white	Unmarried and other	High school and over	88397.88635	4281.5	34255.51793	10326.52108	14645.91849	7047.062945	43.67628168	53.13558332	11.32780568	47.76363424	54.77052435	475.3007124	5740.044377	3612.869321	535.0928413	13883.2185	65.74798552	8.057923625	6301.763401	648.7212426	33.74985402	47.99719724	0.116781502	0	4.671260072	Current/former	Current/former	No	no	no	81.1	23.77	no	<25	4.2815	44198.94317
2005-2006	34673	0	0	0	0	1	52	58	Female	Non-Hispanic black	Unmarried and other	High school and over	26834.67965	936	41778.84615	11557.15812	17386.21795	9746.260684	63.03418803	60.36324786	65.17094017	92.41452991	104.7008547	600.4273504	6622.32906	3459.401709	867.5213675	16219.01709	161.3247863	14.95726496	8647.435897	933.7606838	0	106.8376068	2.670940171	6.41025641	12.28632479	Current/former	Current/former	Yes	yes	no	80.1	31.56	yes	>=30	0.936	13417.33983
2005-2006	34674	1	1	1	1	2	50	80	Female	Non-Hispanic white	Married/with a partner	High school and over	20173.52663	1092	42248.1685	14944.59707	13767.85714	9096.611722	429.9450549	256.8681319	153.3882784	320.5128205	374.5421245	1206.959707	7945.054945	3957.875458	606.6849817	12961.53846	93.40659341	5.952380952	7882.326007	859.8901099	8.241758242	139.1941392	54.02930403	32.96703297	88.36996337	Never	Current/former	Yes	yes	yes	76.4	33.91	yes	>=30	1.092	10086.76331
2005-2006	34683	0	0	0	0	1	56	44	Male	Mexican American	Married/with a partner	High school and over	10212.06773	3250	19127.69231	4424.769231	7439.230769	5125.692308	0	0	0.153846154	1.538461538	20.61538462	141.2307692	3019.076923	1019.384615	167.2307692	7102.461538	82.92307692	40.30769231	4828.153846	249.5384615	0.769230769	18.15384615	2.923076923	1.076923077	14.15384615	Never	Current/former	Yes	no	no	53.2	18.13	yes	<25	3.25	5106.033863
2005-2006	34697	0	0	0	0	2	49	46	Female	Non-Hispanic black	Married/with a partner	High school and over	26595.44048	911.5	35584.20187	10357.10368	13863.9605	7706.527702	135.490949	70.21393308	46.62643993	83.92759188	89.4130554	579.8134942	6323.093801	2573.779484	488.7547998	13134.9424	150.3017005	1.645639057	6714.207351	497.5315414	0	99.83543609	15.35929786	1.097092704	30.71859572	Current/former	Never	No	yes	no	78.5	28.76	no	<30	0.9115	13297.72024
2005-2006	34700	0	0	0	0	2	57	52	Male	Non-Hispanic white	Married/with a partner	High school and over	155105.3698	2671.5	39187.72225	14373.94722	11707.09339	9616.694741	482.3133071	224.7800861	167.8832117	329.9644395	572.5247988	1498.596294	7280.928317	3419.98877	409.5077672	10859.06794	37.24499345	5.614823133	8686.692869	580.7598727	2.807411567	21.33632791	9.732360097	0.374321542	5.05334082	Never	Current/former	No	yes	no	71.4	26.81	yes	<30	2.6715	77552.68488
2005-2006	34703	0	0	0	0	2	50	61	Male	Non-Hispanic white	Married/with a partner	High school and over	50767.47515	2380	30735.29412	10024.15966	10395.79832	8005.672269	294.5378151	176.6806723	121.4285714	206.7226891	242.0168067	865.9663866	5327.310924	2336.134454	151.0504202	10054.62185	84.87394958	20.16806723	7285.92437	657.1428571	1.680672269	11.13445378	6.512605042	2.100840336	28.99159664	Never	Current/former	No	yes	no	120	36.19	yes	>=30	2.38	25383.73758
2005-2006	34707	0	0	0	0	1	52	69	Female	Non-Hispanic black	Unmarried and other	High school and over	15609.94144	1162	35258.17556	8892.857143	12325.7315	11243.54561	3.442340792	1.290877797	1.290877797	3.442340792	39.15662651	203.0981067	5472.461274	2832.185886	605.8519793	11482.7883	77.45266781	4.733218589	9986.660929	799.0533563	0	134.6815835	77.45266781	26.24784854	157.4870912	Never	Current/former	Yes	no	no	88.2	35.69	yes	>=30	1.162	7804.970719
2005-2006	34710	1	1	1	1	1	57	50	Female	Non-Hispanic white	Married/with a partner	High school and over	79816.36952	2013	34128.16692	13347.49131	11598.85743	6702.185792	203.9244908	76.75111773	213.1147541	300.5464481	1707.153502	1460.258321	5776.453055	3322.652757	532.0417288	10787.38202	79.48335817	7.451564829	5930.948833	650.273224	0	46.94485842	3.974167909	6.458022851	13.1644312	Current/former	Current/former	No	no	no	53.8	21.15	yes	<25	2.013	39908.18476
2005-2006	34711	0	0	0	0	2	58	76	Female	Mexican American	Unmarried and other	Less than high school	12803.4631	1709.5	24410.64639	6600.467973	9179.584674	6567.709857	114.6534074	93.88710149	78.67797602	104.7089792	118.4556888	455.3963147	3857.268207	1691.13776	193.9163498	8883.591693	53.52442235	22.52120503	5967.241884	524.7148289	0	56.44925417	0	0.292483182	1.754899093	Never	Never	No	no	no	68.5	29.69	yes	<30	1.7095	6401.731549
2005-2006	34713	1	2	2	1	1	55	72	Male	Non-Hispanic white	Married/with a partner	High school and over	54879.23604	1519.5	35087.19974	12117.1438	14141.49391	5822.30997	381.7045081	219.4800921	130.9641329	265.218822	336.2948338	1239.223429	6149.391247	2737.742679	420.2040145	13345.50839	107.6011846	0	5368.213228	415.5972359	0	13.82033564	0	0	0	Never	Current/former	No	yes	no	79.7	25.58	yes	<30	1.5195	27439.61802
2005-2006	34716	0	0	0	0	2	44	62	Male	Non-Hispanic white	Married/with a partner	High school and over	38866.61498	1698	39734.98233	12494.11072	13497.05536	10696.11307	368.3745583	212.0141343	128.975265	271.4958775	319.1990577	1115.135453	7020.023557	2596.289753	394.8763251	12754.1225	102.1790342	9.128386337	9688.457008	844.2285041	2.061248528	38.57479388	9.717314488	6.772673734	49.46996466	Current/former	Current/former	Yes	no	no	80.7	27.21	yes	<30	1.698	19433.30749
2005-2006	34717	0	0	0	0	2	56	42	Male	Non-Hispanic white	Married/with a partner	High school and over	78341.88666	4791	23378.20914	6213.629722	8627.2177	6276.664579	115.0073054	66.16572741	41.43185139	84.42913797	97.68315592	439.3654769	3471.613442	1719.787101	273.6380714	8155.499896	76.49759967	9.705698184	5415.883949	615.1116677	0.104362346	19.41139637	0.104362346	0	0.104362346	Current/former	Current/former	No	no	no	93.9	31.16	yes	>=30	4.791	39170.94333
2005-2006	34718	0	0	0	0	1	51	55	Female	Non-Hispanic black	Unmarried and other	High school and over	11335.26194	1288.5	26344.58673	8710.516104	7968.956151	7812.572759	337.9899107	174.6216531	82.65424913	207.217695	255.7237097	897.1672487	4407.450524	2015.133877	219.2471867	7550.640279	57.43112146	13.19363601	6807.916182	880.4811797	3.492433062	15.1338766	26.38727202	4.656577416	64.8040357	Never	Current/former	Yes	yes	yes	85.9	32.17	yes	>=30	1.2885	5667.630968
2005-2006	34726	0	1	1	1	2	45	67	Female	Non-Hispanic black	Unmarried and other	High school and over	19711.81023	1964.5	38857.21558	12952.40519	14333.92721	8217.358106	278.9513871	155.510308	117.84169	218.3761771	288.6230593	1107.406465	7180.707559	3337.999491	716.2127768	13344.61695	178.6714177	16.03461441	6839.908374	1187.579537	1.781623823	77.62789514	11.70781369	7.38101298	51.66709086	Current/former	Current/former	No	yes	no	69.7	28.31	yes	<30	1.9645	9855.905113
2005-2006	34731	0	0	0	0	2	46	49	Female	Non-Hispanic white	Married/with a partner	High school and over	260886.6069	1793	23508.08701	6680.145008	7800.334635	6566.926938	151.4221974	88.67819297	54.3781372	117.9587284	134.9693252	432.5153374	3823.759063	1713.88734	314.2777468	7201.338539	58.28220859	4.461795873	5825.153374	619.0741774	6.692693809	56.60903514	0.278862242	8.08700502	18.12604573	Never	Current/former	No	no	no	85.9	30.76	no	>=30	1.793	130443.3035
2005-2006	34734	0	0	0	0	1	56	55	Female	Mexican American	Married/with a partner	Less than high school	9106.252321	1981.5	15268.73581	3400.454201	5816.048448	4600.050467	24.72874085	9.336361342	9.084027252	15.89704769	16.40171587	102.9523089	1996.467323	1120.868029	98.41029523	5653.040626	23.71940449	0	4088.569266	349.4827151	0	63.58819076	0.504668181	14.38304315	31.03709311	Never	Never	No	no	no	55	25.21	yes	<30	1.9815	4553.12616
2005-2006	34740	0	0	0	0	2	54	42	Female	Mexican American	Married/with a partner	High school and over	7050.368588	1399.5	48002.85816	16880.3144	14674.16935	12463.02251	506.2522329	316.1843516	158.6280815	337.6205788	366.2022151	1750.625223	8855.662737	4003.572705	685.9592712	13654.87674	89.31761343	0	10714.18364	1347.266881	13.21900679	54.66237942	4.287245445	11.43265452	13.21900679	Never	Current/former	Yes	no	no	109.5	38.75	yes	>=30	1.3995	3525.184294
2005-2006	34742	0	0	0	0	2	57	40	Male	Non-Hispanic black	Married/with a partner	High school and over	15051.54736	1784.5	33530.40067	11792.9392	12598.20678	6044.830485	261.1375736	163.6312693	89.94115999	184.9257495	236.4808069	997.1980947	6368.730737	3105.071449	627.3465957	11671.6167	100.8685906	0	5240.963855	533.2025778	8.966096946	131.4093584	4.202857943	7.004763239	15.69066966	Never	Never	No	no	no	63.5	20.11	no	<25	1.7845	7525.773678
2005-2006	34745	0	0	0	0	2	52	61	Female	Non-Hispanic black	Married/with a partner	High school and over	7100.113331	1641	36724.5582	13968.6167	13444.8507	6060.938452	261.730652	160.5728215	87.44667885	187.6904327	315.0517977	1253.199269	7756.550884	3367.458867	1109.079829	11875.99025	70.68860451	24.37538087	5294.637416	535.9536868	36.86776356	109.9939062	0	10.66422913	15.84399756	Current/former	Current/former	No	yes	no	107.8	36.1	no	>=30	1.641	3550.056666
2005-2006	34754	0	0	0	0	2	45	42	Male	Non-Hispanic black	Unmarried and other	High school and over	26460.3358	1993.5	29686.48106	12778.02859	9511.412089	4490.092802	527.9658891	301.7306245	212.1896163	369.70153	433.9102082	1503.135189	6326.812139	2811.387008	523.9528468	8721.595184	98.57035365	0	3893.905192	397.7928267	0	71.23150238	6.772009029	13.54401806	24.57988463	Current/former	Current/former	No	yes	no	96.6	32.69	yes	>=30	1.9935	13230.1679
2005-2006	34756	0	0	0	0	1	58	66	Male	Mexican American	Married/with a partner	Less than high school	1317.758258	2043	29924.13118	9908.467939	11794.17523	5167.156143	80.76358297	59.22662751	96.67156143	112.0900636	431.2285854	703.3773862	5469.162996	2742.046011	654.9192364	10945.17866	103.2794909	0	4593.000489	400.391581	0	68.77141459	6.607929515	9.544787078	19.57905042	Never	Current/former	Yes	no	no	75.9	26.99	no	<30	2.043	658.879129
2005-2006	34761	0	0	0	0	1	53	52	Female	Mexican American	Married/with a partner	Less than high school	9344.813738	444.5	17525.30934	4794.150731	5740.15748	4475.815523	35.99550056	21.37232846	16.87289089	37.12035996	55.11811024	221.5973003	3230.596175	1037.12036	610.7986502	4920.134983	112.4859393	0	3843.644544	410.5736783	0	83.23959505	7.874015748	15.7480315	30.3712036	Current/former	Current/former	Yes	yes	no	88	33.24	yes	>=30	0.4445	4672.406869
2005-2006	34762	0	0	0	0	2	54	62	Male	Non-Hispanic white	Married/with a partner	High school and over	51790.79159	2387	50672.39212	21935.90281	17052.36699	7315.668203	656.6820276	276.7071638	311.6883117	480.1005446	1100.754085	2455.383326	11167.57436	5132.593213	897.7796397	15588.81441	84.62505237	5.236698785	6701.717637	561.7930457	0	30.163385	0.418935903	0	0	Current/former	Current/former	Yes	no	no	86.3	28.08	no	<30	2.387	25895.39579
2005-2006	34769	0	0	0	0	1	54	70	Female	Non-Hispanic white	Married/with a partner	High school and over	38593.37158	2221.5	32325.00563	9216.520369	13040.06302	7417.285618	51.99189737	34.21111861	26.55863156	71.57326131	90.70447896	487.0582939	5259.959487	2696.601395	573.9365294	12264.68602	106.4595994	11.70380374	6671.16813	600.7202341	0.450146298	55.3679946	24.75804637	7.202340761	32.63560657	Never	Never	Yes	yes	no	75.8	26.95	no	<30	2.2215	19296.68579
2005-2006	34771	0	0	0	0	2	57	60	Female	Mexican American	Married/with a partner	High school and over	21167.20494	1183.5	38373.46853	12379.80566	13325.30629	9321.504014	410.2239121	220.9547951	130.122518	302.070131	374.7359527	1337.55809	6491.761724	2912.970004	464.3008027	12653.14744	110.2661597	11.40684411	8106.463878	1095.47951	0	45.20490072	6.759611322	8.871989861	15.20912548	Current/former	Current/former	No	yes	no	77	31.36	yes	>=30	1.1835	10583.60247
2005-2006	34774	0	0	0	0	1	55	62	Female	Mexican American	Married/with a partner	High school and over	18793.36365	1291	33032.53292	11642.91247	11170.41053	7536.01859	154.1440744	74.3609605	92.56390395	146.7854376	642.5251743	766.8474051	6280.790085	3129.357088	356.3129357	9673.121611	71.64988381	24.78698683	6950.426026	503.48567	0	41.82804028	4.647560031	7.745933385	12.00619675	Current/former	Current/former	No	no	no	55.9	22.88	yes	<25	1.291	9396.681827
2005-2006	34776	0	0	0	0	2	44	50	Male	Non-Hispanic white	Unmarried and other	High school and over	38943.41526	1321.5	35512.67499	12144.91109	12930.38214	6256.148316	184.2603103	97.23798714	52.21339387	148.3163072	151.3431706	736.6628831	7307.983352	3154.748392	962.5425653	11654.55921	111.2372304	63.18577374	5554.294362	465.3802497	0	163.4506243	8.323874385	13.24252743	44.64623534	Current/former	Current/former	Yes	yes	no	102.5	33.47	yes	>=30	1.3215	19471.70763
2005-2006	34777	0	0	0	0	2	55	74	Female	Mexican American	Married/with a partner	Less than high school	7258.378711	1453	44373.70957	14431.86511	17475.56779	8155.884377	209.5664143	118.7198899	70.54370268	159.3255334	184.4459738	1028.217481	8894.012388	3342.395045	1036.476256	16023.05575	104.2670337	28.90571232	7296.971783	633.172746	0	183.413627	2.40880936	0	22.36751549	Current/former	Never	No	yes	no	53.3	26.43	yes	<30	1.453	3629.189355
2005-2006	34781	0	0	0	0	2	53	48	Female	Non-Hispanic black	Unmarried and other	High school and over	93467.55562	2585	40222.43714	11035.97679	14018.56867	11509.47776	84.13926499	48.93617021	32.68858801	85.29980658	111.6054159	586.073501	6910.831721	2903.868472	829.4003868	12851.6441	141.1992263	12.18568665	10378.52998	920.8897485	0	67.11798839	7.736943907	8.123791103	23.79110251	Current/former	Current/former	No	yes	yes	100.1	39.2	yes	>=30	2.585	46733.77781
2005-2006	34790	0	0	0	0	1	45	40	Male	Non-Hispanic white	Married/with a partner	High school and over	71444.88343	2549.5	36505.1971	13727.78976	13612.0808	6471.268876	376.5444205	236.1247303	166.1110022	323.2006276	452.4416552	1373.798784	7106.099235	3508.923318	507.9427339	12951.1669	62.75740341	25.49519514	5831.143361	549.9117474	0	35.30103942	10.59031183	7.25632477	12.74759757	Current/former	Current/former	No	no	no	141	43.37	yes	>=30	2.5495	35722.44171
2005-2006	34795	0	0	0	0	1	52	44	Male	Non-Hispanic white	Married/with a partner	High school and over	71102.78487	2710.5	42215.4584	17924.18373	16279.46873	4337.391625	433.86829	256.5947242	176.9046301	341.8188526	410.6253459	1830.105147	8900.018447	4889.688249	961.8151633	14811.65837	80.79690094	0	3691.569821	550.2674783	0	74.52499539	0	0	0	Current/former	Current/former	Yes	yes	no	107.5	29.13	yes	<30	2.7105	35551.39244
2005-2006	34807	0	0	0	0	2	48	59	Female	Non-Hispanic white	Married/with a partner	High school and over	62629.63301	2462.5	50282.2335	22218.27411	17144.16244	6577.258883	779.0862944	438.7817259	380.1015228	645.8883249	1283.451777	2671.675127	10550.05076	5092.588832	788.0203046	15973.40102	104.1624365	3.248730964	5893.807107	634.9238579	0.203045685	32.28426396	2.436548223	0	1.827411168	Current/former	Current/former	No	no	no	91.2	32.94	yes	>=30	2.4625	31314.81651
2005-2006	34813	0	0	0	0	1	45	62	Female	Non-Hispanic white	Married/with a partner	High school and over	53486.55401	2128	31520.20677	12406.01504	10833.64662	5534.539474	315.3195489	186.0902256	164.4736842	278.6654135	630.4041353	1267.857143	6041.353383	3004.464286	552.8665414	9926.221805	120.0657895	25.14097744	4883.928571	412.8289474	1.17481203	65.55451128	55.68609023	17.85714286	60.62030075	Current/former	Current/former	Yes	no	no	97.7	36.59	yes	>=30	2.128	26743.27701
2005-2006	34822	0	0	0	0	2	44	46	Male	Non-Hispanic white	Unmarried and other	High school and over	45045.07789	1648	36802.18447	15157.46359	12711.46845	5196.298544	461.7718447	263.6529126	200.2427184	300.3640777	385.315534	1685.072816	7728.458738	3586.165049	836.4684466	11216.32282	154.1262136	3.033980583	4128.033981	470.8737864	32.46359223	122.5728155	148.9684466	37.01456311	156.5533981	Current/former	Current/former	No	yes	no	90.4	28.44	yes	<30	1.648	22522.53895
2005-2006	34827	0	0	0	0	1	47	54	Female	Other	Married/with a partner	High school and over	39419.80723	773.5	16380.0905	3153.846154	7099.547511	4416.289593	26.50290886	3.232062056	8.403361345	15.51389787	14.22107304	90.49773756	2198.44861	710.4072398	194.5701357	6823.529412	54.29864253	7.110536522	3795.087266	509.37298	1.939237233	31.02779573	10.34259858	5.171299289	38.78474467	Current/former	Never	Yes	yes	yes	58.9	23.8	yes	<25	0.7735	19709.90362
2005-2006	34843	0	0	0	0	1	49	79	Male	Non-Hispanic white	Married/with a partner	High school and over	13432.12346	1566	26149.42529	7031.289911	11800.76628	4667.624521	47.5734355	32.88633461	42.14559387	76.30906769	207.8544061	386.0153257	3880.268199	2303.320562	266.6028097	11442.84802	44.06130268	0.638569604	4256.066411	368.1353768	0	31.6091954	2.873563218	0.957854406	2.554278416	Never	Current/former	No	yes	no	81.9	27.05	no	<30	1.566	6716.061729
2005-2006	34850	0	0	0	0	2	54	71	Male	Non-Hispanic white	Married/with a partner	High school and over	37744.46502	1395	10028.67384	2112.544803	3156.630824	3618.637993	0	0	4.301075269	5.734767025	22.58064516	60.21505376	1478.494624	473.1182796	193.1899642	2844.802867	26.88172043	0	2854.83871	511.4695341	0	20.78853047	3.584229391	3.584229391	7.168458781	Current/former	Current/former	No	yes	no	73.3	25.19	no	<30	1.395	18872.23251
2005-2006	34856	0	0	0	0	1	51	50	Male	Non-Hispanic black	Married/with a partner	High school and over	43363.67693	2025	40486.41975	8284.444444	14588.88889	13673.33333	48.39506173	23.20987654	16.2962963	31.35802469	96.54320988	248.1481481	5518.518519	1865.679012	319.0123457	14034.81481	148.3950617	1.481481481	12396.54321	1072.345679	0	49.62962963	38.51851852	10.12345679	74.32098765	Never	Current/former	No	no	no	74.3	25.03	no	<30	2.025	21681.83846
2005-2006	34873	0	0	0	0	2	51	73	Male	Non-Hispanic black	Married/with a partner	Less than high school	7979.377717	1800.5	38100.52763	10389.614	16306.58151	8113.301861	103.026937	80.81088587	69.98056096	101.6384338	118.0227715	585.1152458	6080.255485	2873.646209	430.43599	15661.48292	295.4734796	22.2160511	7606.220494	317.41183	0	40.82199389	0	0	2.499305748	Never	Current/former	Yes	yes	no	70	22.83	no	<25	1.8005	3989.688858
2005-2006	34874	0	0	0	0	1	54	57	Female	Other	Married/with a partner	High school and over	72267.79199	2023.5	26842.10526	9482.085495	10744.255	3384.976526	139.856684	77.09414381	46.45416358	116.6296022	134.4205584	719.5453422	5307.635285	2708.920188	609.0931554	9884.852978	61.77415369	0	3004.694836	278.9720781	0	51.64319249	3.212255992	5.436125525	10.62515444	Never	Current/former	No	yes	no	82.3	32.11	yes	>=30	2.0235	36133.896
2005-2006	34875	0	0	0	0	1	49	51	Female	Non-Hispanic white	Married/with a partner	High school and over	146695.8597	1326.5	38262.34452	14870.33547	14320.76894	6581.982661	494.5344893	227.6667923	171.5039578	329.0614399	352.43121	1626.837542	7703.731625	3527.327554	776.1025254	13189.21975	71.99396909	3.392385978	5838.6732	598.1907275	0	70.86317377	5.277044855	7.161703732	15.07727101	Never	Never	No	yes	no	64.6	22.49	yes	<25	1.3265	73347.92987
2005-2006	34877	0	0	0	0	1	45	54	Male	Non-Hispanic white	Married/with a partner	High school and over	256333.9789	3144.5	28266.81507	7005.247257	10512.48211	8286.373032	72.0305295	44.84019717	34.34568294	69.32739704	111.6234696	295.1184608	4034.027667	2162.823978	294.4824296	10081.25298	93.17856575	24.32819208	7108.443314	800.9222452	13.35665448	77.91381778	50.72348545	32.59659723	144.8560979	Never	Current/former	No	yes	no	109.8	30.48	yes	>=30	3.1445	128166.9894
2005-2006	34885	0	0	0	0	2	44	40	Female	Non-Hispanic white	Married/with a partner	High school and over	75227.86009	1138.5	27663.59245	8357.048748	10797.9798	6324.549846	148.0017567	56.65349144	48.30917874	100.5709267	113.3069829	554.6772069	4791.831357	2264.822134	390.8651735	10148.44093	54.45761968	0	5640.75538	518.2257356	0	75.09881423	6.587615283	14.49275362	25.03293808	Never	Current/former	No	no	no	63	24.52	yes	<25	1.1385	37613.93005
2005-2006	34886	0	0	0	0	1	56	43	Female	Mexican American	Married/with a partner	Less than high school	12314.36187	1505	40717.60797	11756.81063	13274.75083	12531.89369	329.2358804	175.0830565	131.2292359	271.0963455	326.2458472	1029.900332	6386.046512	2726.245847	439.5348837	12547.50831	129.9003322	4.651162791	11045.18272	1116.27907	1.993355482	102.3255814	90.69767442	28.23920266	95.68106312	Never	Current/former	No	no	no	70.4	27.95	yes	<30	1.505	6157.180935
2005-2006	34887	0	0	0	0	2	46	52	Female	Non-Hispanic white	Married/with a partner	High school and over	82323.14123	1301.5	42950.4418	16720.3227	17470.99501	5721.091049	522.0898963	226.2773723	149.0587783	312.3319247	276.6039186	1798.693815	8290.434114	4387.245486	769.4967345	16352.28582	113.7149443	0	5030.349597	467.9216289	23.05032655	43.41144833	2.689204764	4.610065309	9.988474837	Current/former	Current/former	No	yes	no	83.5	33.03	yes	>=30	1.3015	41161.57062
2005-2006	34899	0	0	0	0	2	47	84	Female	Non-Hispanic white	Unmarried and other	High school and over	68371.37333	2851.5	44378.39733	11062.59863	14777.13484	15643.52095	254.252148	137.6468525	88.19919341	196.0371734	247.4136419	871.1204629	6167.631071	2697.87831	447.3084342	13841.66228	178.5025425	59.44239874	13549.00929	1979.309136	0	58.7410135	3.33157987	2.980887252	14.37839733	Current/former	Current/former	Yes	yes	no	50.5	23.18	yes	<25	2.8515	34185.68666
2005-2006	34901	0	0	0	0	2	50	53	Male	Non-Hispanic white	Married/with a partner	High school and over	67982.71416	3023	45224.94211	12642.4082	15025.96758	13851.63745	61.52828316	34.07211379	79.06053589	103.7049289	616.2752233	604.2011247	7377.274231	3173.999338	443.2682765	14304.99504	175.8187231	10.75090969	12779.19285	913.1657294	0	105.0281178	0.330797221	8.931524975	19.02084022	Current/former	Current/former	No	no	no	81.7	22.68	yes	<25	3.023	33991.35708
2005-2006	34904	0	0	0	0	2	45	61	Male	Non-Hispanic black	Married/with a partner	High school and over	6114.052653	642.5	36762.64591	16229.57198	11333.07393	6034.241245	643.5797665	375.8754864	217.8988327	510.5058366	578.2101167	2062.256809	8103.501946	3620.233463	588.3268482	10675.48638	52.91828794	4.6692607	5044.357977	718.2879377	1.556420233	105.8365759	26.45914397	5.447470817	114.3968872	Current/former	Current/former	Yes	yes	no	60.6	19.7	no	<25	0.6425	3057.026326
2005-2006	34908	0	0	0	0	2	44	47	Male	Non-Hispanic white	Married/with a partner	High school and over	59673.91866	3572	31396.97648	8637.597984	9769.596865	9277.855543	136.6181411	75.02799552	55.29115342	92.66517357	142.7771557	570.6886898	5399.776036	1953.527436	425.8118701	9136.618141	75.02799552	0.419932811	8217.105263	796.3325868	0	94.48488242	8.538633819	13.01791713	30.93505039	Current/former	Current/former	No	no	no	80.8	26.66	yes	<30	3.572	29836.95933
2005-2006	34911	0	0	0	0	2	53	70	Female	Non-Hispanic white	Unmarried and other	High school and over	79418.39019	1265	40545.45455	8720.55336	12303.95257	16339.92095	33.59683794	32.41106719	33.59683794	52.17391304	83.7944664	237.1541502	5408.695652	2644.268775	309.8814229	11790.90909	94.86166008	0.790513834	14422.52964	1818.577075	0	79.0513834	1.581027668	0.395256917	14.22924901	Current/former	Current/former	No	yes	no	58.7	22.34	yes	<25	1.265	39709.19509
2005-2006	34913	2	1	2	1	2	46	81	Female	Non-Hispanic white	Married/with a partner	High school and over	20435.58582	1871	26867.98503	9080.438268	9048.369856	6434.259754	240.2458578	138.161411	84.44681988	174.7728487	177.97969	867.4505612	5061.998931	2054.516301	396.5793693	8501.870657	26.72367718	0.267236772	5469.802245	877.3383218	0	48.90432924	3.206841261	2.672367718	12.2928915	Never	Current/former	No	yes	no	89.6	32.83	yes	>=30	1.871	10217.79291
2005-2006	34915	0	0	0	0	2	50	41	Male	Mexican American	Married/with a partner	High school and over	9426.710203	4650	38560.21505	11140.53763	13781.39785	10218.70968	133.7634409	78.27956989	77.41935484	118.6021505	253.7634409	694.0860215	6097.526882	3348.924731	425.3763441	13318.70968	88.60215054	1.935483871	9106.55914	767.4193548	2.258064516	76.4516129	103.1182796	23.5483871	95.80645161	Never	Current/former	No	yes	no	80.6	28.29	no	<30	4.65	4713.355101
2005-2006	34922	0	0	0	0	1	47	40	Female	Non-Hispanic white	Married/with a partner	High school and over	75997.38733	2412.5	23751.29534	4744.248705	9907.150259	6843.73057	108.3937824	48.9119171	20.10362694	59.68911917	82.07253886	281.0362694	3035.440415	908.1865285	180.1036269	9524.145078	134.507772	0	6469.637306	311.5025907	0	10.77720207	0.414507772	0	2.694300518	Never	Current/former	No	no	no	53	19.68	no	<25	2.4125	37998.69366
2005-2006	34928	0	0	0	0	2	46	85	Male	Non-Hispanic white	Married/with a partner	High school and over	13465.39512	2519	36619.69035	14721.11949	12363.04089	6781.659389	552.9972211	355.8951965	246.5263994	439.2616118	497.8165939	1840.611354	7230.647082	3033.545058	369.789599	11761.01628	112.9416435	0	6076.220723	657.8007146	0	18.6581977	4.366812227	1.984914649	4.763795157	Never	Current/former	Yes	no	no	73.8	22.13	no	<25	2.519	6732.69756
2005-2006	34934	0	0	0	0	1	45	66	Female	Non-Hispanic white	Married/with a partner	High school and over	113917.628	2163.5	54936.44557	15163.85486	23923.27248	9976.658193	138.8953085	63.5544257	57.77675064	97.75826208	110.7002542	879.5932517	8297.203605	4635.31315	823.4342501	22567.82991	168.0147908	18.95077421	9155.303906	614.5135198	0.462214005	131.2687774	1.386642015	10.86202912	18.4885602	Never	Current/former	Yes	yes	no	89.3	37.36	yes	>=30	2.1635	56958.81401
2005-2006	34935	0	0	0	0	2	47	42	Male	Non-Hispanic white	Married/with a partner	High school and over	190475.21	2362	49462.32007	16885.69009	17579.80525	10814.35224	354.3607113	111.9813717	104.3607113	183.319221	335.7324301	1044.453853	9601.185436	4416.38442	720.3640982	16490.89754	201.3124471	1.058425064	9934.165961	564.1405588	1.058425064	105.6308213	7.408975445	9.525825572	31.32938188	Current/former	Current/former	No	no	no	69.5	22.88	yes	<25	2.362	95237.60501
2005-2006	34946	0	0	0	0	2	44	48	Male	Non-Hispanic white	Unmarried and other	High school and over	145428.3588	2641	30920.10602	6971.412344	11355.35782	10239.30329	148.0499811	54.14615676	17.79628928	64.55887921	94.47179099	314.2748959	4201.438849	1774.327906	312.9496403	10756.72094	209.5797047	6.247633472	8971.790988	642.3703143	5.111700114	115.4865581	216.3953048	45.8159788	196.3271488	Current/former	Current/former	No	no	no	74.7	25.49	yes	<30	2.641	72714.17942
2005-2006	34956	0	0	0	0	1	58	45	Male	Mexican American	Married/with a partner	Less than high school	7904.902396	1710	27807.01754	13425.4386	8644.736842	3554.97076	587.7192982	266.0818713	187.1345029	340.6432749	312.2807018	1842.690058	6688.888889	2897.076023	529.5321637	7947.953216	24.26900585	0	3064.035088	444.1520468	0	14.03508772	2.923976608	2.923976608	5.555555556	Never	Current/former	No	no	no	89.4	33.08	yes	>=30	1.71	3952.451198
2005-2006	34960	0	0	0	0	2	46	76	Female	Non-Hispanic white	Unmarried and other	High school and over	78375.95386	1061.5	30697.12671	9749.411211	10092.79322	7826.189355	118.6999529	81.01742817	79.60433349	141.3094677	398.492699	696.6556759	5392.369289	2570.89025	569.477155	9190.29675	120.5840791	25.43570419	6737.635422	674.5171927	11.30475742	126.2364578	81.01742817	18.37023081	104.5690061	Current/former	Current/former	No	yes	yes	84.3	34.24	yes	>=30	1.0615	39187.97693
2005-2006	34962	0	0	0	0	1	56	54	Male	Other	Married/with a partner	High school and over	260024.8067	4354	50470.83142	15195.68213	21492.76527	10461.52963	277.1015158	136.7707855	120.5787781	221.0610932	425.8153422	1079.467157	7881.947634	4547.197979	683.3945797	20316.14607	153.8814883	0.803858521	9717.615985	644.0055122	0	22.85254938	0.344510795	0.114836932	1.607717042	Never	Current/former	No	no	no	93.8	29.64	yes	<30	4.354	130012.4033
2005-2006	34965	0	0	0	0	1	58	59	Female	Mexican American	Married/with a partner	Less than high school	7238.856077	918.5	26603.15732	6265.650517	10402.8307	5355.470876	53.89221557	31.02885139	18.50843767	42.46053348	66.41262929	250.4082744	4033.75068	1633.641807	480.1306478	9811.105063	64.23516603	0	4751.224823	397.3870441	0	85.46543277	7.621121394	20.14153511	37.56124115	Never	Never	Yes	no	no	51.1	21.83	yes	<25	0.9185	3619.428038
2005-2006	34974	0	0	0	0	2	58	64	Male	Mexican American	Married/with a partner	High school and over	4458.681706	2938	33818.92444	11231.96052	13292.71613	6263.274336	204.5609258	115.724983	74.20013615	129.8502383	156.228727	851.4295439	6221.238938	3133.253914	585.0918993	12500.17018	88.32539142	1.021102791	5610.108918	492.3417291	0	95.30292716	2.893124575	2.722940776	21.27297481	Current/former	Current/former	Yes	yes	no	84.4	32.72	yes	>=30	2.938	2229.340853
2005-2006	34975	0	0	0	0	2	56	63	Male	Non-Hispanic white	Married/with a partner	High school and over	32214.232	2522	30136.79619	11477.39889	10920.4996	5131.046788	287.668517	142.7438541	86.83584457	179.6193497	199.6431404	971.2529738	6227.7954	3033.901665	664.7501983	10026.16971	80.88818398	1.784298176	4467.882633	461.3402062	1.189532117	67.20856463	3.965107058	25.57494052	58.88183981	Current/former	Current/former	Yes	yes	no	99.1	27.98	yes	<30	2.522	16107.116
2005-2006	34988	0	0	0	0	1	49	71	Female	Non-Hispanic black	Married/with a partner	High school and over	19737.86463	889	29572.55343	11944.88189	10789.08886	4383.577053	161.9797525	160.8548931	165.9167604	180.5399325	193.4758155	990.4386952	6775.028121	3153.543307	686.7266592	9882.452193	105.7367829	11.81102362	3791.338583	514.0607424	21.37232846	40.49493813	1.124859393	0	8.998875141	Never	Never	No	yes	no	96.6	37.13	yes	>=30	0.889	9868.932316
2005-2006	34994	0	0	0	0	2	49	65	Female	Other	Married/with a partner	Less than high school	30284.33257	1832.5	40755.79809	13420.191	13508.32196	11004.36562	358.2537517	281.8553888	235.7435198	321.1459754	353.888131	1353.888131	7115.143247	3130.968622	392.9058663	12872.03274	140.5184175	0	9375.443383	1572.442019	0	21.55525239	2.182810368	4.365620737	8.185538881	Never	Never	Yes	no	no	58.4	25.28	yes	<30	1.8325	15142.16628
2005-2006	34995	0	0	0	0	2	57	60	Female	Mexican American	Married/with a partner	Less than high school	6000.622607	1655.5	32854.12262	10280.57989	12941.10541	6415.886439	291.4527333	143.1591664	108.1244337	192.6910299	203.2618544	1074.599819	5543.642404	2433.101782	446.9948656	12304.13772	81.84838417	15.40320145	5868.619752	414.3763214	2.718212021	23.85986107	22.9537904	6.644518272	36.84687406	Never	Current/former	Yes	yes	no	49	22.22	yes	<25	1.6555	3000.311303
2005-2006	34997	0	0	0	0	1	48	78	Male	Non-Hispanic white	Married/with a partner	High school and over	10299.43032	1408.5	34700.0355	6687.255946	11432.72985	13650.69223	14.55449059	9.229676961	7.454739084	22.71920483	24.13915513	213.3475328	4265.530706	1965.921193	334.3982961	10855.52006	95.84664537	42.95349663	11537.45119	1331.203408	35.49875754	35.49875754	165.7791977	37.98367057	231.8068868	Current/former	Never	No	no	yes	67.7	21.3	yes	<25	1.4085	5149.71516
2005-2006	35004	0	0	0	0	2	44	69	Male	Non-Hispanic white	Married/with a partner	High school and over	48749.19328	2257	26019.05184	8443.730616	8506.64599	6768.276473	179.8848028	110.1019052	85.73327426	140.0088613	178.1125388	722.8622065	4623.172353	2145.325654	373.7261852	7928.444838	50.95259194	0	5963.225521	723.0837395	0.886132034	34.55914931	1.550731059	2.436863093	4.652193177	Current/former	Current/former	No	no	no	84.1	24.84	yes	<25	2.257	24374.59664
2005-2006	35013	0	0	0	0	1	57	55	Female	Other	Married/with a partner	High school and over	55366.11258	1194	32056.1139	11744.13735	12368.09045	3491.20603	161.641541	69.93299832	56.53266332	134.840871	160.3852596	909.5477387	6702.680067	3332.495812	783.0820771	11408.29146	64.07035176	0.837520938	2783.919598	327.8894472	0	79.98324958	1.256281407	0	12.98157454	Never	Current/former	No	no	no	69.8	32.08	yes	>=30	1.194	27683.05629
2005-2006	35023	0	0	0	0	1	44	48	Male	Non-Hispanic black	Married/with a partner	High school and over	14008.80152	2737.5	40051.14155	12717.99087	14956.16438	8277.808219	255.1598174	92.05479452	63.56164384	134.4292237	155.43379	1027.39726	7111.780822	3498.995434	700.0913242	13874.88584	113.4246575	30.86757991	6986.484018	771.6894977	1.643835616	85.47945205	72.87671233	13.88127854	68.49315068	Never	Current/former	No	yes	no	100.1	33.99	yes	>=30	2.7375	7004.40076
2005-2006	35029	0	0	0	0	2	45	45	Female	Non-Hispanic white	Unmarried and other	High school and over	18871.18375	2726.5	43310.10453	13415.1843	12983.67871	13792.958	385.2924995	175.8664955	134.2380341	264.4415918	266.0920594	1350.265909	7460.663855	3184.66899	505.4098661	12300.75188	106.1800844	3.117549972	11855.12562	1745.094443	0.73354117	96.09389327	33.92627911	5.684944067	30.80872914	Current/former	Current/former	No	no	no	104.5	36.89	yes	>=30	2.7265	9435.591875
2005-2006	35041	0	0	0	0	1	47	76	Female	Non-Hispanic white	Unmarried and other	High school and over	54452.85791	1779.5	56279.85389	14173.08233	18502.95027	20750.21073	271.4245575	155.6617027	98.06125316	209.6094409	262.9952234	803.0345603	7735.880865	4148.637258	372.8575443	17025.56898	128.4068559	0	17698.22984	2772.40798	0	8.710311885	0	0	0.561955606	Current/former	Current/former	Yes	no	no	76.9	25.37	yes	<30	1.7795	27226.42895
2005-2006	35053	2	2	2	1	1	57	80	Female	Non-Hispanic white	Unmarried and other	High school and over	57040.29407	1350	33259.25926	9045.555556	12282.96296	8934.444444	159.2592593	93.7037037	57.03703704	117.7777778	151.8518519	599.2592593	5229.259259	2427.777778	355.5555556	11790.37037	68.88888889	0.740740741	7945.925926	863.3333333	0	72.59259259	2.962962963	2.962962963	15.18518519	Never	Never	No	yes	no	73.2	27.02	yes	<30	1.35	28520.14704
2005-2006	35055	0	0	0	0	1	53	46	Female	Non-Hispanic black	Unmarried and other	High school and over	29689.23581	1749.5	38556.73049	16785.08145	12071.44899	6341.240354	358.1023149	267.7907974	399.2569306	484.1383252	1905.401543	1848.813947	7284.938554	3671.906259	625.0357245	11129.75136	91.1689054	5.144326951	5634.466991	516.7190626	25.72163475	72.87796513	4.572735067	10.2886539	11.14604173	Never	Current/former	No	yes	no	73	28.55	yes	<30	1.7495	14844.6179
2005-2006	35061	1	1	1	1	1	55	71	Male	Non-Hispanic white	Married/with a partner	High school and over	29241.36136	3051.5	41767.98296	15950.51614	14514.33721	6891.037195	227.1014255	120.7602818	253.4818942	298.7055546	1603.145994	1352.121907	7170.899558	4331.476323	481.7302966	13679.66574	157.955104	3.277076847	6376.044568	467.3111584	0	32.77076847	0	0.163853842	1.310830739	Current/former	Current/former	Yes	yes	no	91.5	29.78	yes	<30	3.0515	14620.68068
2005-2006	35062	0	0	0	0	2	57	46	Male	Non-Hispanic black	Married/with a partner	High school and over	27150.55968	4440	48775.9009	20823.76126	17011.93694	6784.346847	621.3963964	326.6891892	180.518018	397.5225225	427.5900901	2319.256757	10609.23423	4922.072072	1160.135135	15064.3018	85.92342342	15.65315315	5775.788288	559.3468468	0	55.06756757	0.675675676	0.337837838	6.531531532	Current/former	Current/former	No	yes	no	83.8	28.26	no	<30	4.44	13575.27984
2005-2006	35063	1	0	1	1	1	47	46	Male	Non-Hispanic white	Married/with a partner	High school and over	76207.73832	3843	37382.25345	13025.2407	13462.00885	7441.972417	337.1064273	200.6245121	120.4787926	270.7520167	318.1108509	1192.297684	6929.091855	3332.943013	455.8938329	12690.08587	130.2367942	13.14077544	6678.636482	705.9588863	0	40.59328649	1.170960187	0.130106687	4.163413999	Current/former	Current/former	No	yes	no	96.7	27.36	yes	<30	3.843	38103.86916
2005-2006	35067	0	0	0	0	2	54	54	Male	Other	Unmarried and other	High school and over	55872.12188	2698.5	55734.66741	22270.52066	21185.84399	6446.1738	511.2099314	264.7767278	156.3831758	405.9662776	393.5519733	2279.043913	11914.58218	5724.105985	1358.34723	19056.51288	232.7218825	174.3561238	5475.449324	685.5660552	0	21.12284603	2.408745599	0	0	Never	Current/former	Yes	yes	no	133.8	43.64	yes	>=30	2.6985	27936.06094
2005-2006	35077	0	0	0	0	2	44	50	Female	Non-Hispanic white	Unmarried and other	High school and over	59038.68496	2226.5	30604.08713	11112.95756	12192.67909	4713.00247	178.0821918	103.9748484	121.0419942	178.7558949	973.2764428	992.1401302	5369.413878	2882.326521	522.1199192	11393.66719	89.15337974	0.898270829	4158.544801	324.2757691	0	79.04783292	2.245677072	2.021109364	16.84257804	Never	Current/former	No	yes	yes	87.7	36.13	yes	>=30	2.2265	29519.34248
2005-2006	35078	0	0	0	0	2	57	47	Female	Non-Hispanic black	Married/with a partner	High school and over	26013.47165	4573	13502.07741	3952.547562	5022.960857	3392.739996	54.88738246	25.36628034	12.79247759	35.0973103	41.76689263	221.6269407	2336.212552	1113.492237	227.6404986	4719.768205	28.6464028	1.093374153	3042.532255	269.9540783	0	40.01749399	2.405423136	5.357533348	8.090968729	Current/former	Current/former	No	no	no	104.2	40.96	yes	>=30	4.573	13006.73583
2005-2006	35080	0	0	0	0	2	47	52	Male	Non-Hispanic white	Married/with a partner	High school and over	77098.68586	1800	40058.33333	15976.94444	14913.05556	5059.444444	373.0555556	220.2777778	148.3333333	314.4444444	550.2777778	1441.388889	8486.944444	4255.277778	858.3333333	13779.72222	210.2777778	0	4272.222222	418.6111111	0	274.1666667	2.777777778	2.5	6.111111111	Never	Current/former	Yes	yes	no	111	32.19	yes	>=30	1.8	38549.34293
2005-2006	35081	0	0	0	0	1	51	49	Male	Non-Hispanic white	Married/with a partner	High school and over	47969.56915	2388	30663.73534	7002.931323	15284.12898	5945.142379	96.94304858	57.37018425	56.95142379	77.680067	151.1725293	430.2763819	4299.623116	1615.78727	495.3936348	14561.13903	96.31490787	0.418760469	5526.172529	327.680067	0	36.4321608	1.884422111	3.768844221	9.003350084	Never	Current/former	No	no	no	71	22.82	yes	<25	2.388	23984.78458
2005-2006	35087	0	0	0	0	1	55	60	Female	Non-Hispanic white	Married/with a partner	High school and over	80509.88469	1284	38613.70717	9357.476636	13927.57009	11779.98442	144.8598131	83.72274143	69.70404984	115.2647975	121.105919	541.6666667	5628.894081	2385.903427	420.1713396	13375	56.46417445	25.70093458	10526.86916	1085.280374	0.3894081	87.22741433	18.69158879	6.230529595	38.16199377	Never	Current/former	No	yes	no	79.3	30.03	yes	>=30	1.284	40254.94235
2005-2006	35092	0	0	0	0	1	54	72	Female	Non-Hispanic white	Married/with a partner	High school and over	48190.33494	2165.5	40863.54191	15494.574	15745.09351	6480.258601	336.1810205	116.8321404	87.27776495	175.2482106	342.6460402	1062.572154	7673.747402	5096.513507	483.7220042	14865.61995	102.9785269	0.923574232	5847.610252	528.746248	0.692680674	20.08773955	7.619487416	2.308935581	36.71207573	Never	Never	Yes	yes	no	81.5	32.04	yes	>=30	2.1655	24095.16747
2005-2006	35099	0	0	0	0	2	46	80	Male	Non-Hispanic white	Unmarried and other	High school and over	14269.16225	1583.5	50413.64067	20682.34923	18459.10957	5541.521945	548.7843385	323.6501421	202.7155036	414.9036943	461.3198611	1999.368488	11090.30628	5144.932112	1265.866751	16634.35428	228.9232712	1.578781181	4502.052416	485.317335	0	166.4035365	2.841806126	0	22.10293653	Current/former	Current/former	No	yes	no	97.2	30.85	yes	>=30	1.5835	7134.581127
2005-2006	35117	0	0	0	0	2	46	53	Female	Non-Hispanic white	Married/with a partner	High school and over	179574.077	1799	50125.06948	20083.10172	21982.49027	5154.808227	217.6209005	107.2818232	87.54863813	198.721512	521.6787104	1317.398555	10215.11951	6729.294052	1112.562535	19120.0667	163.4241245	56.69816565	4605.61423	491.9399666	0	30.01667593	0	0	2.779321845	Current/former	Current/former	Yes	no	yes	95.5	37.12	yes	>=30	1.799	89787.0385
2005-2006	35119	0	0	0	0	1	46	46	Female	Non-Hispanic white	Married/with a partner	High school and over	69421.28888	1794	57848.3835	23927.25753	21184.5039	9994.425864	772.5752508	311.8729097	259.4760312	503.0657748	544.3143813	2590.57971	12192.30769	5436.733556	799.8885173	18717.3913	187.2909699	1.114827202	9059.085842	748.8851728	1.393534002	37.62541806	47.38015608	11.14827202	44.03567447	Never	Current/former	No	no	yes	74.5	26.36	yes	<30	1.794	34710.64444
2005-2006	35121	0	0	0	0	2	47	73	Male	Non-Hispanic white	Married/with a partner	High school and over	33695.28867	1801.5	30580.07216	8702.470164	8636.414099	10361.08798	77.15792395	51.34610047	131.8345823	163.1973356	893.4221482	680.2664446	4415.487094	2018.873161	255.0652234	8204.274216	63.2805995	0.555092978	9562.586733	707.743547	0	31.36275326	0.555092978	3.885650847	8.60394116	Never	Current/former	No	yes	no	88	27.25	no	<30	1.8015	16847.64433
2005-2006	35122	0	0	0	0	2	53	70	Female	Non-Hispanic white	Unmarried and other	High school and over	36248.00467	1677	30268.33631	8627.012522	9514.907573	9412.34347	191.4132379	115.0864639	75.73047108	149.0757305	170.5426357	582.2898032	4645.796064	2483.60167	223.6135957	9070.065593	47.10793083	0	8337.805605	866.4281455	1.490757305	35.48002385	0	6.26118068	14.60942159	Current/former	Current/former	No	yes	no	83.2	29.65	yes	<30	1.677	18124.00233
2005-2006	35128	0	0	0	0	2	55	48	Male	Mexican American	Married/with a partner	High school and over	27965.616	2450	34987.7551	12017.95918	12474.69388	7749.795918	340	160.8163265	119.5918367	246.3265306	265.9183673	1065.714286	6127.142857	3367.755102	305.7142857	12031.22449	46.12244898	2.244897959	6967.959184	685.3061224	11.42857143	17.34693878	0.204081633	0	1.632653061	Never	Current/former	No	yes	no	72.5	24.28	yes	<25	2.45	13982.808
2005-2006	35133	0	0	0	0	2	54	51	Female	Non-Hispanic white	Unmarried and other	High school and over	122699.0891	1495	44688.96321	25961.20401	12081.9398	3328.428094	420.4013378	305.3511706	1076.254181	1060.535117	6537.792642	3953.177258	7880.936455	4303.344482	892.9765886	10381.2709	74.24749164	9.698996656	2821.070234	410.367893	0	20.06688963	1.003344482	0	0	Never	Current/former	No	no	no	73.8	26.88	yes	<30	1.495	61349.54453
2005-2006	35143	0	0	0	0	1	46	71	Male	Non-Hispanic white	Married/with a partner	High school and over	57731.73994	2216.5	42149.7857	13118.65554	14963.4559	9427.926912	215.6553124	131.9648094	80.75795173	181.5926009	185.8786375	767.6517031	7980.825626	3343.108504	849.0863975	13827.20505	163.7717122	2.255808707	7980.374464	839.8375818	0	170.7647192	55.71847507	2.706970449	120.9113467	Current/former	Current/former	No	no	yes	82.6	26.82	yes	<30	2.2165	28865.86997
2005-2006	35146	2	2	2	1	1	55	85	Female	Non-Hispanic white	Unmarried and other	High school and over	20640.42096	1658.5	37760.02412	16285.49894	12773.28912	5650.889358	295.7491709	173.6508894	277.6605366	390.1115466	1922.821827	1845.040699	7038.589087	3969.550799	561.6520953	11917.39524	80.79589991	5.426590292	5064.817606	456.7380163	0	50.04522159	1.808863431	4.823635815	7.235453723	Never	Never	No	yes	no	79.7	29.89	no	<30	1.6585	10320.21048
2005-2006	35155	0	0	0	0	2	52	41	Female	Non-Hispanic black	Unmarried and other	High school and over	15483.46406	1052.5	30893.11164	9664.133017	10980.99762	5851.306413	263.1828979	143.9429929	103.5629454	180.5225653	223.7529691	914.0142518	5132.066508	2410.926366	495.4869359	10178.14727	104.0380048	14.25178147	4701.662708	495.4869359	61.75771971	160.5700713	146.7933492	33.72921615	209.976247	Never	Current/former	No	yes	no	89	34.34	no	>=30	1.0525	7741.732032
2005-2006	35157	0	0	0	0	2	45	46	Male	Non-Hispanic black	Unmarried and other	High school and over	9627.747	1091.5	47471.36967	10711.40632	19033.89831	14662.3912	79.24874027	47.182776	29.31745305	67.79661017	91.15895557	531.3788365	6157.58131	3295.464956	520.8428768	18253.7792	96.65597801	8.245533669	12978.01191	1220.338983	29.77553825	80.62299588	150.7100321	28.40128264	134.2189647	Never	Current/former	Yes	yes	no	87.3	27.83	yes	<30	1.0915	4813.8735
2005-2006	35161	0	0	0	0	2	54	62	Female	Mexican American	Married/with a partner	Less than high school	8600.772358	1378.5	28077.6206	5557.127312	13350.01814	6726.151614	47.8781284	10.51867972	15.59666304	33.73231774	29.7424737	256.0754443	3793.253536	1299.963729	402.9742474	12860.71817	58.39680812	1.450852376	6203.482046	248.4584694	1.088139282	153.4276387	48.24084149	9.793253536	49.32898078	Never	Never	Yes	yes	no	59.4	27.98	yes	<30	1.3785	4300.386179
2005-2006	35166	0	0	0	0	1	44	42	Female	Non-Hispanic white	Unmarried and other	High school and over	58878.79653	1567.5	34730.46252	13127.27273	12397.12919	5578.947368	370.6539075	198.4051037	126.953748	249.122807	281.3397129	1286.76236	7000.956938	3272.727273	548.3253589	11564.27432	89.63317384	45.29505582	5093.779904	401.5948963	0	29.98405104	0.637958533	0	0.318979266	Never	Never	No	yes	no	67.2	28.63	no	<30	1.5675	29439.39827
2005-2006	35171	0	0	0	0	2	47	44	Male	Non-Hispanic white	Married/with a partner	High school and over	136180.3423	1748.5	44406.63426	11694.30941	14031.45553	14755.79068	132.3991993	58.04975693	44.03774664	78.92479268	88.07549328	623.9633972	6696.311124	3647.698027	430.3688876	12595.93938	169.0020017	107.5207321	12225.336	1516.728625	35.45896483	96.08235631	203.317129	40.03431513	430.9408064	Current/former	Current/former	No	no	no	85.3	26.01	yes	<30	1.7485	68090.17115
2005-2006	35175	0	1	1	1	2	44	85	Female	Non-Hispanic white	Unmarried and other	High school and over	23624.34247	1226	37809.95106	19517.94454	10661.90865	4060.358891	949.8368679	636.2153344	429.0375204	765.9053834	807.5040783	2626.019576	8930.261011	4060.766721	468.5970636	9983.686786	75.44861338	22.83849918	3405.383361	512.2349103	0	59.95106036	2.446982055	8.156606852	22.83849918	Never	Current/former	No	no	no	80.9	31.72	yes	>=30	1.226	11812.17124
2005-2006	35178	0	0	0	0	1	51	69	Male	Non-Hispanic black	Married/with a partner	High school and over	11593.56697	2161.5	31758.0384	8810.085589	11853.34259	7251.908397	87.43927828	64.53851492	44.87624335	82.81286144	101.087208	556.5579459	5048.808698	2536.433033	505.8986815	10857.27504	205.1815869	119.3615545	6113.347213	654.8693037	21.05019662	48.57737682	136.9419385	14.11057136	206.5695119	Current/former	Current/former	No	yes	no	72.9	22.48	no	<25	2.1615	5796.783483
2005-2006	35186	0	0	0	0	2	47	45	Male	Non-Hispanic white	Married/with a partner	High school and over	151639.5779	2133	30447.72621	11403.188	12230.19222	4816.221285	302.8598218	179.3248945	102.2034693	224.8007501	240.2719175	931.551805	6048.757618	3083.919362	588.6075949	11462.72855	101.734646	0	4347.398031	318.7998125	31.17674637	58.36849508	3.516174402	3.516174402	7.032348805	Never	Current/former	Yes	yes	no	108.3	39.59	yes	>=30	2.133	75819.78897
2005-2006	35198	0	0	0	0	1	57	61	Female	Other	Married/with a partner	High school and over	64823.94464	1744.5	35075.953	9620.808255	12724.56291	9676.984809	238.7503583	124.1043279	81.11206649	157.3516767	177.414732	775.5803955	5563.771854	2168.529665	367.7271424	12115.50588	118.0854113	1.719690456	8608.770421	776.7268558	0.573230152	56.74978504	7.451991975	6.018916595	16.91028948	Never	Current/former	Yes	yes	no	61.2	23.67	yes	<25	1.7445	32411.97232
2005-2006	35208	0	0	0	0	2	49	56	Male	Non-Hispanic white	Married/with a partner	High school and over	146965.0257	1556	43113.75321	13777.31362	15407.45501	10601.54242	232.3264781	127.8920308	81.61953728	164.5244216	184.4473008	1013.496144	7674.485861	3913.239075	773.1362468	13971.07969	315.874036	125.6426735	8156.169666	1226.542416	62.01799486	84.19023136	329.3701799	11.56812339	562.0179949	Current/former	Current/former	No	no	no	121.7	33.5	yes	>=30	1.556	73482.51283
2005-2006	35211	0	0	0	0	2	58	40	Male	Mexican American	Married/with a partner	High school and over	56558.6867	2584	26445.43344	8816.369969	8315.789474	6616.099071	329.9148607	203.5603715	122.4845201	269.1563467	274.9613003	860.4876161	4621.130031	1961.30031	382.3529412	7813.467492	67.91795666	12.57739938	5084.94582	642.8018576	9.674922601	132.7399381	310.371517	77.3993808	339.0092879	Current/former	Current/former	No	no	no	113.5	30	yes	>=30	2.584	28279.34335
2005-2006	35213	0	0	0	0	2	56	42	Male	Non-Hispanic white	Unmarried and other	High school and over	44970.85283	1786	43090.70549	14313.82979	14110.30235	10848.54423	294.2329227	149.7760358	92.66517357	182.5307951	196.8085106	853.0235162	7382.138858	4810.470325	363.3818589	13623.7402	68.30907055	13.99776036	9474.804031	986.8421053	4.759238522	52.63157895	108.9025756	8.398656215	190.9294513	Never	Current/former	Yes	no	no	105.1	34.2	yes	>=30	1.786	22485.42641
2005-2006	35214	0	0	0	0	2	50	50	Male	Non-Hispanic white	Unmarried and other	High school and over	39701.54235	1422	27985.23207	9051.336146	10778.1294	6397.679325	57.6652602	30.94233474	74.54289733	122.7144866	616.7369902	595.9915612	4805.555556	2551.687764	569.6202532	9965.893108	52.39099859	23.90998594	5563.642757	765.4711674	0	52.39099859	0.70323488	0.70323488	3.516174402	Current/former	Current/former	Yes	yes	yes	114.2	41.05	yes	>=30	1.422	19850.77118
2005-2006	35215	0	0	0	0	1	51	52	Female	Non-Hispanic black	Unmarried and other	Less than high school	11297.83409	1880	30699.46809	8659.042553	11457.97872	8232.712766	238.2978723	100.7978723	40.69148936	109.3085106	152.393617	600	5003.457447	2205.053191	385.3723404	10884.84043	71.27659574	1.329787234	7391.489362	643.8829787	0	76.86170213	3.989361702	5.85106383	21.54255319	Current/former	Current/former	No	yes	yes	94.9	34.4	yes	>=30	1.88	5648.917045
2005-2006	35225	0	0	0	0	1	50	48	Male	Non-Hispanic black	Married/with a partner	High school and over	19081.73542	3098	46197.5468	13000.96837	18407.52098	11118.46352	245.6423499	103.4538412	62.78244028	151.2265978	185.6036152	933.1826985	7501.291156	3522.433828	665.7520981	17399.93544	222.2401549	35.02259522	9519.851517	924.7901872	21.94964493	116.365397	44.22207876	55.84247902	135.2485474	Never	Current/former	No	no	no	124	32.11	yes	>=30	3.098	9540.86771
2005-2006	35232	0	0	0	0	1	57	67	Female	Mexican American	Married/with a partner	High school and over	9812.402082	1317	48914.19894	15370.91875	16670.84282	12945.70995	219.4381169	130.5998481	225.1328778	307.1374336	1417.615793	1281.700835	7473.42445	3989.749431	493.9255885	15955.58087	93.01442673	13.28777525	11464.31283	1163.24981	0	79.34700076	3.037205771	1.898253607	18.22323462	Never	Current/former	Yes	yes	no	69.4	27.56	yes	<30	1.317	4906.201041
2005-2006	35233	0	0	0	0	2	45	47	Male	Non-Hispanic black	Married/with a partner	High school and over	9566.397262	1354.5	41985.97268	12965.66999	14723.88335	10747.50831	197.4898487	135.4743448	148.7633813	196.7515688	875.9689922	922.8497601	6711.701735	3464.747139	567.7371724	13902.17793	155.4078996	0.369139904	9373.569583	899.2248062	0	106.6814323	14.02731635	15.50387597	35.43743079	Never	Current/former	No	no	no	128.9	43.83	no	>=30	1.3545	4783.198631
2005-2006	35235	0	0	0	0	2	57	82	Female	Other	Unmarried and other	High school and over	57076.58263	813.5	36797.78734	8157.344806	15890.59619	10026.42901	0.61462815	0.61462815	2.4585126	4.30239705	66.99446835	169.6373694	4824.830977	2950.829748	324.5236632	15349.10879	103.2575292	1.2292563	9014.136447	897.9717271	0	39.95082975	5.53165335	9.8340504	14.7510756	Never	Current/former	No	yes	no	73.2	30	yes	>=30	0.8135	28538.29132
2005-2006	35238	0	0	0	0	2	52	51	Female	Non-Hispanic white	Married/with a partner	High school and over	49613.05814	2090.5	38727.57713	13259.50729	14141.35374	6909.830184	354.9390098	114.8050706	119.1102607	210.4759627	422.8653432	1195.646974	7212.628558	3320.975843	741.9277685	13204.73571	90.64817029	4.066012916	5743.123655	623.056685	0	35.15905286	1.913417843	1.195886152	2.870126764	Never	Current/former	No	yes	no	74.2	24.96	yes	<25	2.0905	24806.52907
2005-2006	35255	0	0	0	0	2	51	45	Female	Non-Hispanic black	Unmarried and other	High school and over	73595.06722	1894	39281.94298	12004.22386	13042.23865	10620.90813	312.5659979	158.1309398	116.9482577	208.8173178	221.4889124	1185.850053	6277.19113	3023.75924	704.0654699	11743.6642	203.0095037	178.4582893	8554.646251	692.9778247	93.98099261	139.6515312	431.3621964	108.500528	566.5258712	Never	Current/former	No	yes	no	76.8	27.02	yes	<30	1.894	36797.53361
2005-2006	35260	0	0	0	0	2	47	74	Female	Non-Hispanic white	Married/with a partner	Less than high school	38445.09549	1575.5	52075.53158	17698.19105	19912.40876	9704.538242	406.5376071	190.7331006	149.1589971	267.5341162	298.3179943	1533.481434	9732.783243	4586.480482	1219.930181	18254.20501	165.0269756	42.2088226	8864.487464	543.9543002	0.952078705	132.9736592	11.74230403	14.91589971	43.47826087	Never	Current/former	No	no	no	63.1	24.16	yes	<25	1.5755	19222.54774
2005-2006	35287	0	0	0	0	2	52	45	Female	Non-Hispanic white	Married/with a partner	High school and over	60049.98401	1280	38152.34375	13461.32813	13899.60938	7885.9375	188.671875	107.421875	194.53125	210.546875	878.125	971.09375	6477.34375	4051.953125	387.5	12616.79688	82.03125	24.609375	7205.46875	620.703125	0	26.5625	0	0	1.5625	Never	Current/former	No	no	no	75.6	28.91	yes	<30	1.28	30024.992
2005-2006	35298	0	0	0	0	1	46	52	Female	Non-Hispanic white	Unmarried and other	High school and over	83190.68237	1793	39790.85332	15066.09035	14530.67485	8334.076966	531.2325711	279.4199665	201.3385388	321.2493028	396.8209704	1366.703848	7689.347462	3894.590073	612.3814835	12148.91244	105.1310653	14.22197434	7226.993865	770.2175125	9.760178472	86.72615728	53.82041272	23.42442833	100.3904071	Never	Current/former	No	no	no	88.7	32	yes	>=30	1.793	41595.34119
2005-2006	35299	0	0	0	0	2	50	48	Male	Non-Hispanic black	Married/with a partner	High school and over	14719.53428	2891.5	36443.02265	12449.2478	15417.60332	4811.862355	160.8161854	92.858378	56.71796645	138.6823448	156.8390109	907.8333045	6992.564413	3569.773474	828.1168943	14217.53415	155.2827252	15.90869791	3969.73889	387.5151306	31.29863393	66.4015217	101.8502507	12.27736469	111.7067266	Current/former	Current/former	No	no	no	70.6	25.13	no	<30	2.8915	7359.76714
2005-2006	35306	0	0	0	0	1	45	78	Male	Non-Hispanic white	Unmarried and other	High school and over	29184.03715	1244.5	37701.88831	13327.84251	16156.68943	5216.9546	206.1068702	116.5126557	64.28284452	153.8770591	319.0036159	842.9087987	6888.710325	4110.084371	451.1852149	15314.98594	140.2169546	12.05303335	4830.05223	332.2619526	0	35.35556448	0	0	0	Current/former	Current/former	Yes	no	no	75.1	24.72	no	<25	1.2445	14592.01858
2005-2006	35311	0	0	0	0	1	47	72	Female	Non-Hispanic white	Unmarried and other	High school and over	41915.92	1756.5	47329.91745	11130.94221	15246.51295	17067.74836	142.3284942	81.69655565	53.51551381	103.3304868	172.2174779	540.5636208	6747.793908	2748.078565	298.3205238	14602.33419	198.6905779	29.88898377	15436.37916	1401.366354	6.262453743	50.09962995	25.61912895	7.401081697	113.5781383	Current/former	Current/former	No	no	no	72.5	24.88	no	<25	1.7565	20957.96
2005-2006	35313	0	0	0	0	2	47	76	Female	Other	Unmarried and other	Less than high school	43773.64589	1389	26810.65515	7376.169906	9889.848812	7211.663067	121.3102952	63.71490281	35.99712023	85.67314615	98.99208063	407.8473722	4388.768898	1983.801296	329.7336213	9141.828654	119.150468	0.719942405	5531.317495	781.4974802	0	35.63714903	1.079913607	0.359971202	1.079913607	Current/former	Current/former	No	yes	no	55.2	21.06	yes	<25	1.389	21886.82294
2005-2006	35315	0	0	0	0	1	54	60	Female	Non-Hispanic white	Unmarried and other	High school and over	78674.75649	1532.5	31601.95759	9994.453507	11927.8956	6715.171289	164.1109299	113.8662316	85.15497553	161.8270799	221.8597064	696.2479608	5541.924959	2739.641109	472.7569331	11347.47145	133.7683524	3.262642741	5722.022838	853.1810767	0	86.7862969	3.588907015	5.220228385	24.46982055	Never	Never	No	no	no	77.8	24.67	no	<25	1.5325	39337.37825
2005-2006	35324	0	0	0	0	2	44	76	Male	Non-Hispanic white	Married/with a partner	High school and over	55122.32778	576	46102.43056	16147.56944	16673.61111	7839.409722	272.5694444	165.7986111	98.95833333	244.7916667	305.5555556	1315.104167	8955.729167	4381.944444	1065.972222	14754.34028	76.38888889	171.0069444	6736.979167	1065.104167	0	31.25	0	0	0	Current/former	Current/former	No	yes	yes	101.8	32.79	yes	>=30	0.576	27561.16389
2005-2006	35329	0	0	0	0	2	46	55	Male	Non-Hispanic white	Married/with a partner	High school and over	161062.9371	2669	42388.53503	17774.63469	15341.139	4929.74897	517.6095916	292.8062945	181.5286624	369.6140877	425.814912	1805.732484	9095.541401	4462.72012	1008.804796	13683.7767	134.31997	13.67553391	4275.571375	486.5118022	0	98.16410641	4.308729861	5.99475459	17.04758336	Current/former	Current/former	No	no	no	98	30.45	yes	>=30	2.669	80531.46853
2005-2006	35337	0	0	0	0	1	57	41	Male	Mexican American	Married/with a partner	Less than high school	15704.72482	2210.5	20938.70165	6345.849355	6899.796426	4884.641484	114.4537435	79.16760914	78.03664329	111.5132323	264.8722009	446.0529292	3752.544673	1386.337933	198.145216	6614.114454	66.72698485	1.583352183	4361.004298	229.1336802	1.583352183	42.75050893	82.56050667	19.22641936	80.52476815	Current/former	Current/former	No	no	no	89.1	30.22	yes	>=30	2.2105	7852.36241
2005-2006	35345	1	0	1	1	2	57	48	Male	Mexican American	Unmarried and other	High school and over	22395.24575	1884.5	29058.1056	9747.678429	11076.94349	6216.237729	246.749801	164.234545	134.2531175	188.113558	187.8482356	942.4250464	5606.261608	2045.104802	224.7280446	10690.89944	100.2918546	0.530644733	5739.453436	395.065004	0.530644733	8.490315734	22.55240117	3.9798355	19.36853277	Current/former	Current/former	Yes	no	no	67.1	26.64	yes	<30	1.8845	11197.62287
2005-2006	35349	0	0	0	0	2	47	63	Female	Non-Hispanic white	Married/with a partner	High school and over	103352.7563	1908.5	38150.37988	14603.09143	14845.16636	5543.620644	339.2716793	176.5784648	139.3764737	258.3180508	566.1514278	1281.11082	6985.066806	4419.43935	410.7938171	14163.74116	46.37149594	2.619858528	5056.064972	405.5541001	7.59758973	29.34241551	0	0.261985853	1.571915117	Current/former	Current/former	No	yes	no	54.9	19.18	no	<25	1.9085	51676.37813
2005-2006	35352	2	1	2	1	2	49	85	Female	Non-Hispanic black	Unmarried and other	High school and over	38532.60478	1419.5	45744.98063	18168.01691	17053.18774	6415.63931	299.0489609	189.5033462	148.9961254	249.0313491	395.9140542	1585.769637	9724.198662	5072.208524	896.794646	15750.26418	57.7668193	1.408946812	5579.429377	751.3208876	0	57.0623459	0.704473406	1.408946812	7.749207467	Current/former	Never	No	no	no	59.8	22.02	no	<25	1.4195	19266.30239
2005-2006	35353	0	0	0	0	2	48	73	Male	Non-Hispanic white	Unmarried and other	High school and over	28034.21799	1972.5	38945.50063	15716.09632	13454.49937	5725.728771	477.5665399	305.7034221	192.3954373	402.7883397	411.1533587	1426.61597	8348.542459	3840.304183	820.5323194	12338.91001	114.0684411	26.61596958	5006.844106	531.0519645	0	123.4474018	2.78833967	0.760456274	24.08111534	Current/former	Current/former	Yes	yes	no	92	24.07	yes	<25	1.9725	14017.109
2005-2006	35367	0	0	0	0	2	52	57	Male	Non-Hispanic white	Married/with a partner	High school and over	53057.40863	2206.5	34393.83639	10133.4693	12336.95898	9222.297757	265.8055744	147.745298	86.33582597	185.5880354	225.0169952	883.2993429	5687.287559	2281.6678	486.7437118	11612.28189	102.8778609	0.226603218	8151.370949	963.5168819	0	62.5424881	4.07885792	7.024699751	16.31543168	Current/former	Current/former	No	no	no	72.5	23.86	yes	<25	2.2065	26528.70432
2005-2006	35374	0	0	0	0	1	58	72	Male	Non-Hispanic white	Married/with a partner	High school and over	62708.24277	1506.5	38274.14537	8840.026552	14753.07003	11334.21839	32.19382675	29.8705609	97.57716562	89.61168271	509.7909061	353.8001991	5448.058414	1991.702622	843.6773979	13664.45403	81.97809492	79.65482907	9932.293395	1089.611683	2.323265848	149.3528045	14.93528045	20.24560239	80.31861932	Never	Current/former	No	yes	yes	91.4	35	yes	>=30	1.5065	31354.12139
2005-2006	35375	0	0	0	0	1	46	65	Female	Non-Hispanic white	Married/with a partner	High school and over	193710.8426	1851	41464.07347	17315.50513	14256.34792	5855.213398	605.6185845	315.2350081	160.1836845	383.0361967	443.0037817	1793.354943	8974.068071	3868.989735	675.8508914	13147.21772	75.09454349	0.270124257	5424.635332	303.3495408	0	37.817396	6.482982172	0	27.55267423	Current/former	Current/former	No	yes	no	92.5	31.49	yes	>=30	1.851	96855.42132
2005-2006	35384	1	1	1	1	1	56	71	Female	Mexican American	Unmarried and other	Less than high school	17855.11291	1143	30433.07087	9015.748031	11554.24322	6532.808399	75.24059493	67.8040245	64.74190726	72.17847769	82.67716535	533.6832896	5252.405949	2790.463692	381.0148731	11077.86527	64.74190726	10.06124234	5844.706912	590.5511811	0.437445319	68.67891514	2.187226597	1.749781277	13.12335958	Never	Never	Yes	no	no	52.5	24.36	no	<25	1.143	8927.556453
2005-2006	35392	0	0	0	0	2	50	64	Male	Non-Hispanic black	Married/with a partner	High school and over	19934.40294	2173.5	42933.05728	12669.19715	14472.96986	11397.97562	186.7954911	115.4819416	72.0036807	147.9181044	163.5610766	722.1072004	7203.128594	3690.591212	661.8357488	13624.10858	116.6321601	24.15458937	10482.40166	698.6427421	0	102.8295376	0.920174833	8.051529791	16.33310329	Current/former	Current/former	No	yes	no	106.8	37.98	yes	>=30	2.1735	9967.201469
2005-2006	35396	0	0	0	0	2	49	83	Female	Non-Hispanic white	Married/with a partner	High school and over	22197.113	1621	19506.47748	4334.669957	6271.437384	6335.903763	21.59161012	6.477483035	8.328192474	19.74090068	23.13386798	191.2399753	2853.793954	1094.07773	267.7359655	5903.454658	74.64528069	14.18877236	5167.180753	596.2368908	24.36767428	87.60024676	139.1116595	86.0579889	197.7174584	Current/former	Current/former	Yes	no	no	46	18.22	no	<25	1.621	11098.5565
2005-2006	35397	0	0	0	0	1	46	49	Female	Non-Hispanic white	Unmarried and other	High school and over	67273.15275	1852.5	45730.09447	17771.65992	14323.61673	10086.63968	625.3711201	295.8164642	190.8232119	429.4197031	443.9946019	2035.087719	9095.276653	4131.7139	722.8070175	13246.96356	89.06882591	18.62348178	8496.356275	1125.775978	1.619433198	63.6977058	66.66666667	14.30499325	68.82591093	Never	Current/former	No	no	no	120.6	41.63	yes	>=30	1.8525	33636.57638
2005-2006	35407	0	0	0	0	2	54	67	Male	Non-Hispanic black	Unmarried and other	High school and over	21476.08295	4104.5	52916.31137	15230.60056	18823.85187	14700.81618	268.8512608	160.7991229	103.9103423	217.9315386	318.6746254	1034.35254	8710.561579	3916.433183	697.8925569	17764.77037	169.3263491	8.77086125	13792.66659	800.7065416	0	95.74856864	2.31453283	3.167255451	13.15629187	Never	Current/former	Yes	yes	yes	95	34.35	yes	>=30	4.1045	10738.04147
2005-2006	35408	0	0	0	0	1	49	66	Male	Non-Hispanic white	Unmarried and other	High school and over	50384.82135	3011.5	42707.95285	8525.153578	17025.90071	13545.24323	31.37971111	16.60302175	10.29387348	21.91598871	29.71940893	169.0187614	5304.831479	2674.746804	306.9898722	16491.94753	150.7554375	9.96181305	11621.11904	1285.571974	35.36443633	75.21168853	223.3106425	14.61065914	230.9480325	Current/former	Current/former	No	no	no	65.1	24.62	yes	<25	3.0115	25192.41067
2005-2006	35410	0	0	0	0	2	45	42	Male	Other	Married/with a partner	High school and over	38659.29396	3301.5	33880.05452	13162.04755	10857.33757	6225.806452	423.8982281	172.0430108	156.2925943	297.4405573	331.6674239	1494.017871	7043.919431	2845.827654	772.0733	9771.921854	120.0969256	0	5184.007269	582.7654097	33.92397395	157.8070574	5.149174618	9.692563986	19.99091322	Never	Current/former	No	yes	no	85.1	29.1	no	<30	3.3015	19329.64698
2005-2006	35413	0	0	0	0	2	56	63	Male	Non-Hispanic white	Married/with a partner	High school and over	39298.83538	2444.5	21982.00041	4668.234813	7258.539579	7359.378196	23.31765187	12.27244835	8.386173042	27.8175496	26.38576396	142.5649417	3046.226222	1225.81305	240.1309061	6873.593782	69.95295561	30.47658008	6312.538351	645.939865	23.52219268	55.02147678	114.3383105	31.0902025	161.5872367	Current/former	Current/former	No	yes	no	77.2	25.53	no	<30	2.4445	19649.41769
2005-2006	35414	0	0	0	0	1	49	42	Female	Other	Unmarried and other	High school and over	24733.60167	1935.5	44841.12632	13489.79592	16491.34591	10823.04314	214.6732111	127.357272	79.30767244	168.4319297	197.8816843	825.6264531	7937.225523	3622.836476	1000.774994	15049.08292	172.5652286	16.79152674	9648.411263	533.4538879	0	133.2988892	11.36657195	9.816584862	39.00800827	Never	Current/former	Yes	no	no	92.9	35.01	no	>=30	1.9355	12366.80084
2005-2006	35416	0	0	0	0	1	44	63	Male	Non-Hispanic white	Married/with a partner	High school and over	92962.15358	2142	34421.10177	14621.38189	11708.21662	4542.717087	401.2605042	229.2250233	159.4304388	293.6507937	339.1690009	1430.672269	7441.643324	3842.436975	685.8076564	10507.70308	100.140056	9.103641457	3581.932773	476.4239029	1.633986928	58.82352941	1.633986928	0	8.636788049	Never	Current/former	No	yes	no	74.6	24.06	yes	<25	2.142	46481.07679
2005-2006	35424	0	0	0	0	2	52	50	Female	Non-Hispanic black	Unmarried and other	High school and over	45403.92273	1646	43368.77278	10390.03645	18046.17254	12073.51154	10.63183475	10.32806804	10.93560146	17.31470231	27.64277035	225.09113	6532.806804	3356.014581	363.6087485	17472.661	154.9210207	0	11019.74484	959.2952612	0	68.04374241	1.215066829	0.607533414	6.986634265	Current/former	Current/former	No	no	no	53.7	19.68	no	<25	1.646	22701.96136
2005-2006	35430	0	0	0	0	2	44	66	Female	Non-Hispanic white	Married/with a partner	High school and over	81463.9135	2264.5	34934.86421	13014.79355	11061.3822	7903.952307	443.1441819	218.1497019	169.5738574	277.1031133	311.9894016	1435.195407	6720.247295	3039.964672	501.6559947	10273.79112	61.60300287	0	6747.184809	938.6177964	3.091190108	192.0953853	0	0	0	Never	Current/former	No	yes	no	74.6	27.5	yes	<30	2.2645	40731.95675
2005-2006	35432	0	0	0	0	1	44	84	Male	Non-Hispanic white	Married/with a partner	High school and over	12121.93169	1685	28599.40653	8930.860534	10194.95549	6248.961424	113.0563798	63.79821958	45.69732938	82.4925816	98.51632047	547.1810089	5489.614243	2360.237389	380.4154303	9560.237389	97.32937685	51.63204748	5625.519288	574.1839763	0	32.34421365	0.296735905	0	0.59347181	Current/former	Current/former	No	yes	no	69.6	22.14	yes	<25	1.685	6060.965846
2005-2006	35437	0	0	0	0	2	46	66	Female	Non-Hispanic white	Married/with a partner	High school and over	178225.7716	1907.5	41263.43381	16452.16252	14398.68938	6712.450852	468.6762779	247.4442988	200	400.2621232	883.8794233	1796.068152	8094.102228	4137.614679	626.9986894	13555.17693	96.72346003	0.262123198	5907.208388	709.3053735	0	46.13368283	6.29095675	2.883355177	5.766710354	Never	Current/former	No	yes	no	73.9	28.94	yes	<30	1.9075	89112.88579
2005-2006	35442	0	0	0	0	1	51	41	Male	Non-Hispanic black	Unmarried and other	High school and over	22120.59893	1434	35449.79079	12595.53696	14299.86053	6302.301255	346.2343096	77.40585774	86.12273361	177.1269177	137.0292887	1019.874477	6405.160391	3712.691771	373.4309623	13711.29707	61.36680614	15.34170153	5674.337517	544.6304045	1.046025105	29.28870293	13.94700139	3.835425384	15.69037657	Never	Current/former	No	no	no	105.7	34.71	no	>=30	1.434	11060.29947
2005-2006	35455	0	0	0	0	1	47	53	Female	Non-Hispanic black	Unmarried and other	High school and over	52800.30712	621	31473.42995	11066.8277	10641.70692	6511.272142	146.5378422	97.42351047	264.0901771	268.115942	1405.797101	970.2093398	4932.36715	2720.611916	418.6795491	9796.296296	91.78743961	61.19162641	5692.431562	490.3381643	5.636070853	77.29468599	24.95974235	19.3236715	79.71014493	Current/former	Current/former	Yes	yes	no	125.2	40.65	yes	>=30	0.621	26400.15356
2005-2006	35469	0	0	0	0	2	56	45	Male	Non-Hispanic white	Unmarried and other	High school and over	88272.28898	1847.5	21485.79161	6337.483085	8598.917456	3792.963464	31.39377537	20.29769959	12.44925575	29.49932341	42.21921516	332.8822733	3758.322057	1956.698241	428.6874154	7972.395129	48.71447903	2.97699594	3120.97429	309.3369418	2.165087957	102.02977	10.82543978	13.80243572	27.06359946	Current/former	Current/former	No	no	no	81.2	25.63	no	<30	1.8475	44136.14449
2005-2006	35475	0	0	0	0	1	44	67	Female	Non-Hispanic white	Married/with a partner	High school and over	93072.26283	910.5	27155.40912	10885.77705	9146.622735	4639.209226	267.435475	135.6397584	191.1037891	245.4695222	658.9785832	1164.744646	5440.417353	2575.507963	483.250961	8399.231192	54.91488193	13.17957166	3996.705107	427.2377814	5.491488193	42.83360791	21.96595277	6.040637013	103.239978	Current/former	Current/former	No	yes	no	94.8	33.91	yes	>=30	0.9105	46536.13141
2005-2006	35482	0	0	0	0	1	44	40	Male	Non-Hispanic white	Unmarried and other	High school and over	48417.70587	918	21623.09368	4277.777778	7956.427015	6985.294118	2.723311547	0	0.544662309	8.169934641	19.06318083	109.4771242	2921.568627	1099.673203	330.0653595	7460.239651	95.31590414	32.13507625	5775.599129	739.6514161	23.96514161	94.22657952	51.19825708	68.08278867	149.2374728	Never	Current/former	Yes	yes	no	88.5	29.57	yes	<30	0.918	24208.85293
2005-2006	35485	0	0	0	0	2	46	85	Female	Non-Hispanic white	Unmarried and other	Less than high school	41909.83162	1714	39664.52742	13644.9825	17077.88798	5976.371062	310.6767795	156.9428238	127.1878646	259.6266044	359.9766628	1109.684947	6908.4014	4068.844807	522.7537923	16236.5811	98.01633606	4.084014002	5328.179697	443.4072345	16.04434072	50.75845974	2.917152859	3.500583431	13.41890315	Never	Current/former	No	yes	yes	59.2	26.17	yes	<30	1.714	20954.91581
2005-2006	35488	0	0	0	0	1	48	43	Male	Non-Hispanic white	Unmarried and other	High school and over	68948.19223	1993.5	33105.09155	9867.569601	15737.39654	6428.64309	199.1472285	116.3782292	69.47579634	142.4630048	144.469526	588.9139704	5169.551041	3092.801605	495.1091046	15018.56032	59.94482067	0	5863.305744	353.9001756	3.26059694	69.97742664	31.10107851	10.78505142	69.47579634	Current/former	Current/former	No	no	no	68.1	23.26	no	<25	1.9935	34474.09612
2005-2006	35493	0	0	0	0	2	46	69	Male	Non-Hispanic white	Married/with a partner	High school and over	174271.9635	2097	33567.00048	10965.66524	14906.77158	4953.981879	90.84406295	49.59465904	38.38817358	88.22126848	154.029566	610.8726753	6027.896996	3685.026228	610.1573677	14110.3958	51.50214592	8.106819266	4415.355269	508.1068193	0.238435861	17.40581784	1.192179304	0.476871722	0.476871722	Never	Current/former	No	yes	no	80.8	28.09	yes	<30	2.097	87135.98174
2005-2006	35501	0	0	0	0	1	50	54	Female	Non-Hispanic white	Married/with a partner	High school and over	188129.7946	2637.5	29609.47867	7981.800948	12010.23697	7072.985782	102.7488152	54.02843602	45.30805687	75.07109005	92.32227488	419.5260664	4570.805687	2361.895735	336.492891	11441.32701	110.7109005	36.58767773	6314.50237	646.6350711	0.758293839	63.507109	5.876777251	2.654028436	18.00947867	Never	Never	No	no	no	84.6	33.85	yes	>=30	2.6375	94064.89728
2005-2006	35509	0	0	0	0	1	56	43	Male	Mexican American	Married/with a partner	High school and over	12190.28868	2442	32741.60524	9850.532351	12974.40622	7218.877969	179.3611794	86.1998362	47.91154791	114.045864	107.6986077	769.2465192	6004.709255	2243.652744	794.6355446	11962.32596	89.06633907	0	6384.316134	690.8271908	0	75.14332514	2.661752662	5.118755119	9.213759214	Current/former	Current/former	No	no	no	100.2	33.99	yes	>=30	2.442	6095.14434
2005-2006	35515	0	0	0	0	1	49	58	Male	Non-Hispanic black	Married/with a partner	High school and over	17970.38153	1644	41125.30414	13103.40633	17738.13869	6611.313869	125.6082725	77.25060827	58.09002433	104.0145985	146.593674	761.5571776	7474.756691	4019.768856	792.8832117	16496.95864	195.2554745	21.59367397	5984.793187	397.2019465	0	107.6642336	1.216545012	6.99513382	9.428223844	Never	Never	Yes	yes	yes	74.4	28.14	yes	<30	1.644	8985.190765
2005-2006	35517	0	0	0	0	2	50	73	Male	Non-Hispanic white	Married/with a partner	High school and over	14009.84447	1923	43887.15549	11099.06396	21656.78627	8194.74779	62.1424857	36.40145606	83.72334893	114.924597	447.2178887	521.8408736	6264.430577	3224.648986	800.3120125	20412.89652	200.2080083	5.200208008	7592.823713	393.3957358	0	75.66302652	8.840353614	12.74050962	25.22100884	Current/former	Current/former	Yes	yes	no	103.3	30.88	yes	>=30	1.923	7004.922234
2005-2006	35522	0	2	2	1	1	47	85	Female	Non-Hispanic white	Unmarried and other	High school and over	45709.08071	1356	46574.48378	23503.68732	14070.059	5336.651917	1051.622419	657.8171091	487.8318584	923.6725664	1768.067847	3067.477876	10125	5046.460177	567.1091445	13371.68142	57.52212389	0.737463127	4746.681416	455.0147493	0	42.77286136	22.49262537	1.10619469	43.14159292	Never	Never	No	yes	yes	58.9	23.96	yes	<25	1.356	22854.54035
2005-2006	35528	0	0	0	0	1	49	71	Male	Non-Hispanic white	Unmarried and other	High school and over	25040.65922	1542.5	34090.76175	11463.53323	11765.64019	7600.324149	122.528363	73.58184765	121.5559157	176.012966	831.1183144	861.2641815	6060.291734	2901.134522	511.8314425	11026.25608	116.0453809	5.834683955	6606.807131	676.8233387	0	130.3079417	1.296596434	15.55915721	25.60777958	Current/former	Current/former	Yes	yes	no	88.4	24.54	yes	<25	1.5425	12520.32961
2005-2006	35529	0	0	0	0	2	46	50	Male	Non-Hispanic white	Married/with a partner	High school and over	157260.7057	2049	38355.29527	12198.8775	15028.06247	7741.581259	101.2689117	58.80917521	40.01952172	83.2113226	115.6661786	641.2884334	7493.167399	3496.583699	649.341142	13907.75988	165.6905808	0.244021474	7117.374329	532.2108346	0	74.67057101	0.976085896	0	4.636408004	Current/former	Current/former	No	no	no	83.8	29.27	yes	<30	2.049	78630.35285
2005-2006	35530	0	0	0	0	1	58	44	Female	Other	Married/with a partner	High school and over	43018.1144	1537	41203.64346	8538.061158	14769.03058	14544.89265	19.84385166	18.54261548	18.21730644	20.81977879	32.8562134	181.8477554	5453.806116	2589.785296	502.9277814	14081.65257	94.0143136	0.650618087	13076.12232	1244.307092	0	105.7254392	7.482108003	10.73519844	31.88028627	Current/former	Current/former	No	no	no	54.2	24.41	yes	<25	1.537	21509.0572
2005-2006	35531	1	0	1	1	1	50	40	Male	Non-Hispanic white	Married/with a partner	High school and over	25647.09237	5657.5	31146.26602	10963.49978	11832.16969	6210.340256	303.756076	101.723376	66.72558551	162.8811312	233.4953601	985.4175873	5866.99072	2963.057888	497.9231109	11084.22448	60.62748564	6.628369421	5546.973045	558.6389748	13.69863014	34.90941228	1.502430402	3.535130358	5.744586832	Never	Current/former	No	no	no	107.3	31.22	yes	>=30	5.6575	12823.54619
2005-2006	35537	0	0	0	0	2	55	53	Female	Non-Hispanic white	Unmarried and other	High school and over	218375.7422	2468.5	48367.42961	14359.93518	17403.4839	12405.71197	82.43872797	42.73850517	30.58537573	84.26169739	99.65566133	689.2849909	8613.530484	4407.53494	893.4575653	16302.20782	127.0002026	15.39396395	10838.97104	1287.016407	21.67308082	91.95867936	3.443386672	3.038282358	17.21693336	Current/former	Current/former	No	yes	no	156.3	57.41	yes	>=30	2.4685	109187.8711
2005-2006	35543	0	0	0	0	2	52	54	Female	Non-Hispanic black	Unmarried and other	High school and over	14315.23873	1550.5	59632.37665	15965.17252	26565.94647	13004.1922	301.5156401	174.7823283	130.6030313	245.0822315	389.8742341	1096.42051	9026.120606	4276.68494	792.0025798	25409.22283	225.7336343	0.644953241	12060.94808	689.7774911	0	102.2250887	7.41696227	9.029345372	26.44308288	Never	Current/former	Yes	no	no	89.8	31.85	no	>=30	1.5505	7157.619366
2005-2006	35547	0	0	0	0	2	48	73	Male	Non-Hispanic white	Married/with a partner	High school and over	38384.89533	2504	36815.09585	7397.763578	14280.95048	12225.83866	122.6038339	71.28594249	57.70766773	157.3482428	126.7971246	397.1645367	4597.244409	1624.001597	255.3913738	13736.62141	200.4792332	37.34025559	11027.35623	821.485623	20.16773163	63.09904153	97.24440895	27.75559105	145.5670927	Never	Current/former	No	yes	no	87.2	27.12	yes	<30	2.504	19192.44766
2005-2006	35551	0	0	0	0	1	52	80	Female	Non-Hispanic white	Unmarried and other	High school and over	20996.66034	1081	26780.75856	8689.176688	8208.603145	5846.901018	158.6493987	110.0832562	58.27937095	139.6854764	142.9232192	661.4246068	5092.969473	2060.12951	475.0231267	7363.089732	90.65679926	141.5356152	5266.882516	535.1526364	0	18.5013876	0.92506938	0.46253469	0.46253469	Never	Never	No	yes	yes	82.8	34.6	yes	>=30	1.081	10498.33017
2005-2006	35559	0	0	0	0	1	46	62	Female	Non-Hispanic white	Unmarried and other	High school and over	36216.45594	1711	33267.09527	10691.70076	12703.68206	7059.322034	134.71654	143.1911163	106.3705435	162.478083	183.2261835	816.4815897	5767.971946	2992.109877	368.4979544	12094.38925	61.95207481	3.798947984	6158.679135	805.0847458	0.876680304	34.77498539	11.39684395	2.337814144	19.28696669	Never	Current/former	Yes	no	no	88.5	30.95	yes	>=30	1.711	18108.22797
2005-2006	35567	0	0	0	0	2	50	47	Male	Non-Hispanic white	Unmarried and other	High school and over	115431.7877	1967	46400.61007	16197.76309	18188.86629	7778.342654	378.4951703	226.4870361	140.8235892	309.8627351	344.1789527	1307.066599	8584.392476	4622.775801	670.0559227	17356.12608	72.19115404	1.525165226	6810.371124	845.1957295	0.254194204	85.66344687	2.033553635	0.254194204	13.72648704	Current/former	Current/former	Yes	yes	no	102.9	30.9	yes	>=30	1.967	57715.89384
2005-2006	35569	0	0	0	0	1	55	85	Male	Non-Hispanic white	Married/with a partner	High school and over	21077.1935	2084	39611.32438	16426.82342	14141.31478	5993.28215	555.6621881	257.1976967	196.2571977	391.074856	409.3090211	1922.024952	8619.001919	3718.090211	738.243762	13002.87908	146.8330134	132.1976967	5205.37428	516.074856	11.99616123	80.37428023	53.98272553	8.637236084	71.73704415	Never	Current/former	Yes	yes	yes	63.9	22.59	yes	<25	2.084	10538.59675
2005-2006	35572	0	0	0	0	1	58	40	Male	Non-Hispanic white	Married/with a partner	High school and over	127238.0465	1452.5	29115.31842	6882.960413	12489.84509	7520.481928	176.5920826	86.40275387	93.97590361	307.0567986	166.2650602	506.3683305	4185.197935	1205.163511	379.6901893	11983.821	72.63339071	0	6763.855422	600.3442341	0	131.1531842	0	4.13080895	8.605851979	Never	Current/former	No	no	no	73.8	24.95	no	<25	1.4525	63619.02327
2005-2006	35578	1	0	1	1	1	46	68	Male	Non-Hispanic white	Married/with a partner	High school and over	126876.3969	997.5	27213.03258	9916.290727	10429.07268	4305.764411	88.72180451	54.13533835	31.07769424	94.73684211	101.2531328	543.358396	6269.674185	2466.165414	668.1704261	9569.423559	98.74686717	39.59899749	3818.045113	463.1578947	0	17.04260652	0.501253133	1.002506266	0.501253133	Current/former	Current/former	No	yes	yes	92.1	32.32	yes	>=30	0.9975	63438.19844
2005-2006	35580	0	0	0	0	1	54	44	Female	Non-Hispanic white	Unmarried and other	High school and over	258518.4854	3387	31020.07676	8900.354296	11965.30853	8152.051963	185.1195748	37.49630942	53.14437555	79.8641866	282.1080602	414.9689991	4659.728373	2842.338353	148.2137585	11594.47889	103.7791556	34.54384411	7203.129613	519.9291408	28.34366696	33.65810452	131.6799528	31.29613227	186.300561	Never	Current/former	No	no	no	55.4	21.67	no	<25	3.387	129259.2427
2005-2006	35588	0	0	0	0	1	57	67	Female	Mexican American	Married/with a partner	High school and over	9829.252031	1386	50876.62338	14443.00144	24350.2886	6222.222222	116.5223665	54.83405483	33.18903319	58.44155844	81.89033189	731.2409812	8979.076479	3956.709957	1403.318903	21665.22367	85.85858586	0.721500722	5692.640693	374.4588745	0	101.010101	1.443001443	0	13.34776335	Current/former	Never	Yes	no	no	79.5	29.2	yes	<30	1.386	4914.626015
2005-2006	35594	0	0	0	0	2	58	49	Female	Mexican American	Unmarried and other	High school and over	9258.794069	1605	32775.70093	11450.15576	10787.22741	8099.376947	339.5638629	153.5825545	182.8660436	244.8598131	630.8411215	1099.065421	5864.174455	2568.224299	450.4672897	9537.694704	97.81931464	0.62305296	7034.579439	781.6199377	5.607476636	79.43925234	35.51401869	7.165109034	99.06542056	Current/former	Current/former	No	no	no	63.7	22.09	yes	<25	1.605	4629.397035
2005-2006	35607	0	0	0	0	2	44	48	Male	Non-Hispanic white	Married/with a partner	High school and over	152782.7503	1680	38383.92857	12300.89286	13496.42857	8930.059524	175.5952381	80.95238095	52.38095238	123.8095238	136.3095238	895.8333333	7541.071429	2902.678571	525.297619	12681.54762	85.11904762	2.678571429	8301.190476	558.9285714	0	35.11904762	0.595238095	1.785714286	2.678571429	Never	Current/former	No	no	no	117.9	38.99	yes	>=30	1.68	76391.37517
2005-2006	35608	0	0	0	0	2	45	58	Male	Non-Hispanic black	Unmarried and other	High school and over	16373.15621	2349	49348.659	14578.96977	13482.33291	16448.91443	110.8982546	65.98552576	40.65559813	84.71690081	163.0481056	671.98808	10922.09451	2096.211154	457.4286931	12393.35888	160.4938272	66.19838229	15677.94806	519.7956577	9.791400596	12.98424862	5.747126437	1.064282673	27.03277991	Never	Current/former	Yes	yes	yes	104.8	37	yes	>=30	2.349	8186.578106
2005-2006	35609	0	1	1	1	2	49	64	Female	Non-Hispanic white	Married/with a partner	High school and over	168107.0612	857.5	39002.91545	14390.08746	14784.25656	5032.653061	353.9358601	218.0758017	167.3469388	239.6501458	268.8046647	1359.183673	7820.991254	3535.860058	513.1195335	13925.94752	138.7755102	18.07580175	4223.323615	746.9387755	0	39.06705539	0	0	0	Current/former	Current/former	Yes	yes	no	82.3	32.07	yes	>=30	0.8575	84053.53059
2005-2006	35614	1	1	1	1	1	45	73	Male	Non-Hispanic white	Married/with a partner	High school and over	41897.64508	2018.5	41231.11221	12522.41764	15635.86822	8343.571959	114.1937082	99.82660391	64.65196928	127.8176864	156.0564776	1126.826852	7296.259599	3154.322517	966.8070349	13564.77582	520.9313847	478.3254892	6473.866733	724.3002229	118.404756	103.2945256	392.8659896	30.22046074	480.3071588	Never	Current/former	Yes	yes	yes	68.4	23.39	yes	<25	2.0185	20948.82254
2005-2006	35619	0	0	0	0	2	46	72	Male	Non-Hispanic white	Married/with a partner	High school and over	25665.79024	1449	43419.59972	18834.7136	16847.13596	3528.640442	551.4147688	318.4955141	183.5748792	402.0013803	447.2049689	2005.175983	9427.881297	4951.00069	900.2760524	15400.62112	84.88612836	21.73913043	3036.57695	413.3885438	0.690131125	51.75983437	4.140786749	0	2.415458937	Never	Current/former	No	yes	no	77.3	28.53	no	<30	1.449	12832.89512
2005-2006	35624	2	2	2	1	1	55	62	Female	Non-Hispanic white	Unmarried and other	High school and over	106515.8979	1274.5	20694.38996	6299.725383	8191.839937	4462.142016	63.16202432	49.43114947	34.9156532	80.03138486	97.2930561	351.1180855	3703.020792	1836.406434	385.641428	7726.167124	31.77716752	3.530796391	3993.723029	373.0874853	0	46.6849745	3.138485681	5.492349941	14.51549627	Current/former	Current/former	No	no	no	46.1	18.73	yes	<25	1.2745	53257.94895
2005-2006	35625	0	0	0	0	1	44	63	Female	Non-Hispanic white	Married/with a partner	High school and over	68387.46531	1740	36597.70115	7468.390805	15644.54023	10228.73563	61.20689655	25.57471264	41.09195402	61.49425287	246.2643678	327.0114943	4643.678161	1795.977011	333.045977	15058.90805	110.0574713	6.32183908	9337.931034	792.2413793	1.149425287	40.22988506	7.471264368	1.149425287	27.87356322	Never	Current/former	No	yes	no	66.3	23.05	yes	<25	1.74	34193.73266
2005-2006	35633	0	0	0	0	1	46	58	Female	Non-Hispanic white	Unmarried and other	High school and over	93955.99959	1805	34681.44044	14559.00277	10994.45983	6037.119114	552.3545706	208.033241	163.9889197	361.4958449	316.3434903	1848.476454	7579.501385	3173.684211	832.4099723	9513.296399	208.5872576	336.2880886	4772.853186	688.9196676	45.15235457	62.60387812	201.3850416	12.74238227	226.5927978	Current/former	Current/former	No	no	yes	61	20.62	yes	<25	1.805	46977.99979
2005-2006	35646	0	0	0	0	1	50	46	Male	Non-Hispanic white	Married/with a partner	High school and over	82720.2447	3013	40750.08297	15416.69432	17348.65582	6528.54298	361.765682	198.8051776	159.4756057	269.4988384	483.5711915	1035.512778	7567.042814	5005.476269	391.8021905	15267.83936	52.10753402	2.157318287	5743.611019	540.4912048	0	56.92001328	0.995685363	0.829737803	9.459010953	Never	Current/former	No	no	no	76.8	26.36	yes	<30	3.013	41360.12235
2005-2006	35652	0	0	0	0	1	57	65	Male	Mexican American	Married/with a partner	Less than high school	11979.70006	2382.5	27412.38195	10511.43757	8836.935992	5760.965373	386.1490031	245.1206716	175.2360965	299.0556139	315.8447009	1129.066107	5472.612802	2281.217209	351.1017838	8367.890871	51.41657922	0	5235.047219	464.4281217	0	36.72612802	0.839454355	1.888772298	7.135362015	Current/former	Current/former	Yes	yes	no	96.6	35.48	yes	>=30	2.3825	5989.850029
2005-2006	35654	0	0	0	0	2	55	56	Female	Mexican American	Married/with a partner	Less than high school	26471.55668	1227	23936.43032	8467.807661	8235.126324	4462.102689	151.1817441	54.19722901	70.49714751	125.9168704	274.2461288	751.8337408	4829.258354	1868.378158	542.7872861	7479.217604	92.09453953	0	3991.035045	320.7008965	0	63.16218419	6.927465363	6.927465363	13.85493073	Never	Never	Yes	no	no	83	30.6	yes	>=30	1.227	13235.77834
2005-2006	35655	0	0	0	0	2	44	42	Male	Non-Hispanic white	Unmarried and other	High school and over	29301.15237	1857.5	39240.91521	11293.13594	16652.75908	7485.598923	0.807537012	0	1.076716016	35.53162853	21.26514132	477.5235532	6871.063257	3497.711978	835.2624495	15395.42396	191.1170929	83.44549125	6354.508748	622.6110363	0	79.9461642	1.34589502	0	10.76716016	Current/former	Current/former	No	no	no	91.8	30.25	yes	>=30	1.8575	14650.57619
2005-2006	35659	0	0	0	0	2	45	53	Female	Non-Hispanic black	Unmarried and other	High school and over	41783.17931	3340	41318.86228	9737.57485	15247.00599	13335.17964	116.7664671	50.89820359	33.83233533	64.82035928	140.2694611	348.2035928	5492.964072	3125.898204	265.5688623	14711.52695	169.1616766	2.395209581	12114.97006	1084.580838	1.497005988	36.9760479	13.62275449	2.694610778	18.11377246	Current/former	Current/former	No	yes	no	74.1	32.28	yes	>=30	3.34	20891.58966
2005-2006	35667	0	0	0	0	1	46	73	Female	Non-Hispanic white	Married/with a partner	High school and over	86777.33443	1103	41958.29556	16486.85403	15262.01269	7057.570263	539.4378966	314.1432457	195.3762466	386.6727108	491.8404352	1565.729828	8365.36718	3985.947416	728.467815	14198.0961	149.1387126	19.03898459	6342.701723	430.643699	0	139.6192203	11.78603808	24.02538531	48.50407978	Never	Never	Yes	yes	yes	94.7	39.93	yes	>=30	1.103	43388.66722
2005-2006	35673	1	0	1	1	1	54	71	Male	Non-Hispanic white	Married/with a partner	High school and over	28689.47562	2247.5	30560.62291	9383.759733	10037.59733	7888.987764	197.5528365	96.32925473	61.6240267	123.2480534	141.2680756	583.0923248	5140.823137	2629.588432	329.4771969	9666.073415	91.4349277	19.35483871	7199.332592	583.0923248	0.444938821	42.93659622	9.343715239	6.451612903	24.24916574	Never	Never	No	yes	yes	99.4	28.36	yes	<30	2.2475	14344.73781
2005-2006	35675	0	0	0	0	2	50	70	Female	Non-Hispanic white	Married/with a partner	High school and over	34025.47929	1051	27654.61465	9306.374881	8661.750714	6548.525214	231.6841104	117.0313987	85.15699334	151.284491	184.1103711	848.715509	5455.280685	1891.056137	597.5261656	7902.473834	82.77830637	2.378686965	5831.588963	532.3501427	0	87.5356803	3.330161751	14.27212179	21.40818268	Never	Current/former	Yes	yes	no	75.3	29.52	yes	<30	1.051	17012.73964
2005-2006	35684	0	0	0	0	1	55	42	Female	Non-Hispanic white	Married/with a partner	Less than high school	59795.58838	2322.5	52353.06781	14617.86868	19600	13311.94833	254.467169	105.7050592	90.6350915	181.7007535	318.8374596	1026.264801	8107.427341	3876.426265	905.9203445	17807.53498	191.1733046	1.937567277	11682.88482	1252.099031	1.937567277	72.7664155	5.597416577	9.041980624	18.72981701	Current/former	Current/former	No	yes	no	87.7	33.67	yes	>=30	2.3225	29897.79419
2005-2006	35685	0	0	0	0	1	45	51	Male	Non-Hispanic black	Married/with a partner	High school and over	26186.86462	2698	34451.44552	9023.35063	11848.2209	10595.99703	108.2283173	61.52705708	40.58561898	75.61156412	96.1823573	486.4714603	5666.234248	2215.715345	704.2253521	10871.01557	177.3535953	5.744996294	9395.848777	874.9073388	2.965159377	96.92364715	39.65900667	20.20014826	88.39881394	Current/former	Current/former	No	no	no	66.5	23.99	yes	<25	2.698	13093.43231
2005-2006	35686	0	0	0	0	2	49	54	Female	Non-Hispanic white	Unmarried and other	High school and over	80369.74959	1372.5	41766.84882	16439.34426	13425.13661	7421.129326	440.8014572	360.6557377	319.8542805	401.4571949	432.7868852	1740.619308	8788.342441	3835.701275	556.284153	12599.6357	106.010929	1.821493625	6106.739526	758.4699454	0	171.5846995	2.550091075	1.4571949	14.571949	Current/former	Current/former	Yes	yes	yes	92.4	35.12	yes	>=30	1.3725	40184.8748
[truncated: 3,827 more rows]
